# Supplementary material for: Improving data sharing in research with context-free encoded missing data
Source: PLoS One. 2017 Sep 12;12(9):e0182362. doi: 10.1371/journal.pone.0182362 (PMC5595279; doi:10.1371/journal.pone.0182362)
Supplement: S1 File — (CSV) [file pone.0182362.s001.csv]

study;center;random;randodt;visitdt;visitIndex;age;birthdate;smoke;smokecess3y;smokey;smokenum;alc;alcnum;fishnum;fruitnum;eduy;educ;marital;single;empl;adlcook_3v;adleat_3v;adlwc_3v;adlwash_3v;adlnail_3v;adldress_3v;adlstair_3v;adltransport_3v;adlshop_3v;adllighthw_3v;adlheavyhw_3v;adllaundry_3v;adlmoney_3v;adldrug_3v;adlphone_3v;adlcook_4v;adllighthw_4v;adllaundry_4v;adlmoney_4v;adldrug_4v;adlp…
NA;NA;NA;NA;NA;NA;NA;NA;NA;NA;NA;NA;NA;931000;NA;NA;NA;NA;980000;NA;980000;NA;980000;NA;NA;NA;NA;NA;NA;NA;NA;NA;980000;980000;980000;980000;NA;NA;980000;980000;980000;980000;NA;NA;NA;NA;NA;NA;NA;NA;NA;NA;NA;NA;NA;931000;931000;NA;NA;NA;NA;NA;NA;NA;NA;NA;NA;NA;NA;NA;NA;NA;931000;931000;NA;931000;931000;NA;931000;931000;980000;980000;980000;NA;931000;931000;NA;931000;931000;NA;931000;931000;NA;9310…	00E+05;9	00E+05;980000;980000;980000;980000;980000;980000;980000;980000;980000;980000;980000;980000;980000;980000;980000;980000;980000;980000;980000;980000;980000;980000;980000;980000;980000;980000;980000;980000;980000;980000;980000;980000;980000;980000;980000;980000;980000;980000;NA;NA;NA;NA;NA;NA;NA;NA;NA;NA;NA;NA;980000;980000;980000;980000;980000;980000;980000;980000;980000;980000;NA;NA;NA;NA;NA;NA;NA…
NA;NA;NA;NA;NA;NA;NA;NA;NA;931000;931000;931000;NA;NA;NA;NA;NA;NA;980000;NA;980000;NA;980000;NA;NA;NA;NA;NA;NA;NA;NA;NA;980000;980000;980000;980000;NA;NA;980000;980000;980000;980000;NA;931000;931000;NA;931000;931000;NA;931000;931000;NA;931000;931000;NA;931000;931000;NA;931000;931000;NA;931000;931000;NA;931000;931000;NA;931000;931000;NA;931000;NA;931000;931000;NA;931000;931000;NA;931000;931000;980…
NA;NA;NA;NA;NA;NA;NA;NA;NA;931000;931000;931000;NA;931000;931000;NA;NA;NA;980000;NA;980000;NA;980000;NA;NA;NA;NA;NA;NA;NA;NA;NA;980000;980000;980000;980000;NA;NA;980000;980000;980000;980000;NA;NA;NA;NA;931000;931000;NA;931000;931000;NA;NA;NA;NA;931000;931000;NA;NA;NA;NA;931000;931000;NA;NA;NA;NA;931000;931000;NA;NA;NA;931000;931000;NA;931000;931000;NA;931000;931000;980000;980000;980000;NA;931000;…
NA;NA;NA;NA;NA;NA;NA;NA;NA;931000;931000;931000;NA;931000;NA;NA;NA;NA;980000;NA;980000;NA;980000;NA;NA;NA;NA;NA;NA;NA;NA;NA;980000;980000;980000;980000;NA;NA;980000;980000;980000;980000;NA;NA;NA;NA;NA;NA;NA;NA;900000;NA;NA;NA;NA;931000;931000;NA;931000;931000;NA;931000;931000;NA;931000;931000;NA;931000;931000;NA;931000;NA;931000;931000;NA;931000;931000;NA;931000;931000;980000;980000;980000;NA;931…	00E+05;9	00E+05;980000;980000;980000;980000;980000;980000;980000;980000;980000;980000;980000;980000;980000;980000;980000;980000;980000;980000;980000;980000;980000;980000;980000;980000;980000;980000;980000;980000;980000;980000;980000;980000;980000;980000;980000;980000;980000;980000;NA;NA;NA;NA;NA;NA;NA;NA;NA;NA;NA;NA;980000;980000;980000;980000;980000;980000;980000;980000;980000;980000;NA;NA;NA;NA;NA;NA;NA…
NA;NA;NA;NA;NA;NA;NA;NA;NA;931000;931000;931000;NA;NA;NA;NA;NA;NA;980000;NA;980000;NA;980000;NA;NA;NA;NA;NA;NA;NA;NA;NA;980000;980000;980000;980000;NA;NA;980000;980000;980000;980000;NA;NA;NA;NA;NA;NA;NA;NA;NA;NA;NA;NA;NA;931000;931000;NA;NA;NA;NA;NA;NA;NA;NA;NA;NA;931000;931000;NA;NA;NA;931000;931000;NA;931000;931000;NA;931000;931000;980000;980000;980000;NA;931000;931000;NA;931000;931000;NA;93100…
NA;NA;NA;NA;NA;NA;NA;NA;NA;NA;NA;NA;NA;NA;NA;NA;NA;NA;980000;NA;980000;NA;980000;NA;NA;NA;NA;NA;NA;NA;NA;NA;980000;980000;980000;980000;NA;NA;980000;980000;980000;980000;NA;NA;NA;NA;NA;NA;NA;NA;900000;NA;NA;900000;NA;931000;931000;NA;931000;931000;NA;931000;931000;NA;931000;931000;NA;931000;931000;NA;931000;NA;931000;931000;NA;931000;931000;NA;931000;931000;980000;980000;980000;NA;900000;NA;NA;93…
NA;NA;NA;NA;NA;NA;NA;NA;NA;NA;NA;NA;NA;NA;NA;NA;NA;NA;980000;NA;980000;NA;980000;NA;NA;NA;NA;NA;NA;NA;NA;NA;980000;980000;980000;980000;NA;NA;980000;980000;980000;980000;NA;NA;NA;NA;NA;NA;NA;931000;931000;NA;931000;931000;NA;931000;931000;NA;NA;NA;NA;NA;NA;NA;NA;NA;NA;NA;NA;NA;NA;NA;931000;931000;NA;NA;NA;NA;931000;931000;980000;980000;980000;NA;NA;NA;NA;931000;931000;NA;931000;931000;NA;931000;9…
NA;NA;NA;NA;NA;NA;NA;NA;NA;931000;931000;931000;NA;931000;NA;NA;NA;NA;980000;NA;980000;NA;980000;NA;NA;NA;NA;NA;NA;NA;NA;NA;980000;980000;980000;980000;NA;NA;980000;980000;980000;980000;NA;NA;NA;NA;931000;931000;NA;NA;NA;NA;931000;931000;NA;931000;931000;NA;931000;931000;NA;931000;931000;NA;931000;931000;NA;931000;931000;NA;931000;NA;931000;931000;NA;931000;931000;NA;931000;931000;980000;980000;9…
NA;NA;NA;NA;NA;NA;NA;NA;NA;NA;NA;NA;NA;NA;NA;NA;NA;NA;980000;NA;980000;NA;980000;NA;NA;NA;NA;NA;960000;NA;NA;NA;980000;980000;980000;980000;NA;NA;980000;980000;980000;980000;NA;NA;NA;NA;931000;931000;NA;NA;NA;NA;931000;931000;NA;931000;931000;NA;931000;931000;NA;931000;931000;NA;931000;931000;NA;931000;931000;NA;931000;NA;931000;931000;NA;931000;931000;NA;931000;931000;980000;980000;980000;NA;931…
NA;NA;NA;NA;NA;NA;NA;NA;NA;NA;NA;NA;NA;931000;NA;NA;NA;NA;980000;900000;980000;NA;980000;NA;NA;NA;NA;NA;NA;NA;NA;NA;980000;980000;980000;980000;NA;NA;980000;980000;980000;980000;NA;NA;900000;NA;931000;931000;NA;931000;931000;NA;931000;931000;NA;931000;931000;NA;931000;931000;NA;931000;931000;NA;931000;931000;NA;931000;931000;NA;931000;NA;931000;931000;NA;931000;931000;NA;931000;931000;980000;9800…
NA;NA;NA;NA;NA;NA;NA;NA;NA;NA;NA;900000;NA;NA;931000;NA;NA;NA;980000;NA;980000;NA;980000;NA;NA;NA;NA;NA;NA;NA;NA;NA;980000;980000;980000;980000;NA;NA;980000;980000;980000;980000;NA;NA;900000;NA;NA;NA;NA;931000;931000;NA;900000;NA;NA;931000;931000;NA;900000;NA;NA;NA;NA;NA;NA;9	00E+05;NA;931000;931000;NA;NA;NA;931000;931000;NA;931000;931000;NA;931000;931000;980000;980000;980000;NA;931000;931000;NA;931000;931000;NA;931000;931000;NA;931000;931000;NA;931000;931000;NA;NA;NA;NA;NA;NA;NA;900000;NA;NA;NA;NA;NA;980000;NA;NA;NA;NA;NA;980000;980000;980000;980000;980000;980000;980000;980000;980000;980000;980000;980000;980000;980000;980000;980000;980000;980000;980000;980000;980000;…
NA;NA;NA;NA;NA;NA;NA;NA;NA;931000;931000;931000;NA;NA;NA;NA;NA;NA;980000;NA;980000;NA;980000;NA;NA;NA;NA;NA;NA;NA;NA;NA;980000;980000;980000;980000;NA;NA;980000;980000;980000;980000;NA;NA;NA;NA;NA;NA;NA;NA;NA;NA;931000;931000;NA;931000;931000;NA;931000;931000;NA;NA;NA;NA;931000;931000;NA;NA;NA;NA;NA;NA;931000;931000;NA;931000;931000;NA;931000;931000;980000;980000;980000;NA;931000;931000;NA;931000…
NA;NA;NA;NA;NA;NA;NA;NA;NA;NA;NA;900000;NA;931000;NA;NA;NA;NA;980000;NA;980000;NA;980000;NA;NA;NA;NA;NA;NA;NA;NA;NA;980000;980000;980000;980000;NA;NA;980000;980000;980000;980000;NA;NA;NA;NA;NA;NA;NA;NA;NA;NA;931000;931000;NA;931000;931000;NA;NA;NA;NA;931000;931000;NA;NA;NA;NA;931000;931000;NA;NA;NA;931000;931000;NA;931000;931000;NA;931000;931000;980000;980000;980000;NA;NA;NA;NA;931000;931000;NA;9…
NA;NA;NA;NA;NA;NA;NA;NA;NA;931000;NA;NA;NA;NA;NA;NA;NA;NA;980000;NA;980000;NA;980000;NA;NA;NA;NA;NA;NA;NA;NA;NA;980000;980000;980000;980000;NA;NA;980000;980000;980000;980000;NA;NA;900000;NA;931000;931000;NA;NA;NA;NA;NA;NA;NA;931000;931000;NA;NA;NA;NA;931000;931000;NA;NA;NA;NA;931000;931000;NA;NA;NA;931000;931000;NA;931000;931000;NA;931000;931000;980000;980000;980000;NA;931000;931000;NA;931000;931…
NA;NA;NA;NA;NA;NA;NA;NA;NA;NA;NA;NA;NA;931000;NA;NA;NA;NA;980000;NA;980000;NA;980000;NA;NA;NA;NA;NA;NA;NA;NA;NA;980000;980000;980000;980000;NA;NA;980000;980000;980000;980000;NA;NA;NA;NA;931000;931000;NA;NA;900000;NA;931000;931000;NA;931000;931000;NA;NA;NA;NA;931000;931000;NA;NA;NA;NA;931000;931000;NA;NA;NA;931000;931000;NA;NA;NA;NA;931000;931000;980000;980000;980000;NA;931000;931000;NA;931000;931…
NA;NA;NA;NA;NA;NA;NA;NA;NA;NA;NA;NA;NA;NA;NA;NA;NA;NA;980000;NA;980000;NA;980000;NA;NA;NA;NA;NA;NA;NA;NA;NA;980000;980000;980000;980000;NA;NA;980000;980000;980000;980000;NA;NA;NA;NA;NA;NA;NA;931000;931000;NA;900000;NA;NA;931000;931000;NA;NA;NA;NA;NA;NA;NA;NA;NA;NA;931000;931000;NA;NA;NA;931000;931000;NA;931000;931000;NA;931000;931000;980000;980000;980000;NA;931000;931000;NA;931000;931000;NA;93100…
NA;NA;NA;NA;NA;NA;NA;NA;NA;931000;931000;931000;NA;931000;NA;NA;NA;NA;980000;NA;980000;NA;980000;NA;NA;NA;NA;NA;NA;NA;NA;NA;980000;980000;980000;980000;NA;NA;980000;980000;980000;980000;NA;NA;900000;NA;931000;931000;NA;NA;900000;NA;NA;NA;NA;931000;931000;NA;900000;NA;NA;931000;931000;NA;NA;9	00E+05;NA;931000;931000;NA;NA;NA;931000;931000;NA;931000;931000;NA;931000;931000;980000;980000;980000;NA;931000;931000;NA;931000;931000;NA;931000;931000;NA;931000;931000;NA;931000;931000;NA;NA;NA;NA;NA;NA;NA;900000;NA;NA;NA;NA;NA;980000;NA;NA;9	00E+05;NA;NA;980000;980000;980000;980000;980000;980000;980000;980000;980000;980000;980000;980000;980000;980000;980000;980000;980000;980000;980000;980000;980000;980000;980000;980000;980000;980000;980000;980000;980000;980000;980000;980000;980000;980000;980000;980000;980000;980000;NA;NA;NA;NA;NA;NA;NA;NA;NA;NA;NA;NA;980000;980000;980000;980000;980000;980000;980000;980000;980000;980000;NA;NA;NA;NA;NA…
NA;NA;NA;NA;NA;NA;NA;NA;NA;931000;931000;931000;NA;NA;NA;NA;NA;NA;980000;NA;980000;NA;980000;NA;NA;NA;NA;NA;NA;NA;NA;NA;980000;980000;980000;980000;NA;NA;980000;980000;980000;980000;NA;NA;NA;NA;931000;931000;NA;931000;931000;NA;NA;NA;NA;931000;931000;NA;931000;931000;NA;931000;931000;NA;931000;931000;NA;931000;931000;NA;931000;NA;931000;931000;NA;931000;931000;NA;931000;931000;980000;980000;98000…
NA;NA;NA;NA;NA;NA;NA;NA;NA;931000;931000;931000;NA;931000;NA;NA;NA;NA;980000;NA;980000;NA;980000;NA;NA;NA;NA;NA;NA;NA;NA;NA;980000;980000;980000;980000;NA;NA;980000;980000;980000;980000;NA;NA;NA;NA;931000;931000;NA;NA;NA;NA;931000;931000;NA;931000;931000;NA;931000;931000;NA;931000;931000;NA;931000;931000;NA;931000;931000;NA;931000;NA;931000;931000;NA;931000;931000;NA;931000;931000;980000;980000;9…
NA;NA;NA;NA;NA;NA;NA;NA;NA;NA;NA;NA;NA;NA;NA;NA;NA;NA;980000;NA;980000;NA;980000;NA;NA;NA;NA;NA;NA;NA;NA;NA;980000;980000;980000;980000;NA;NA;980000;980000;980000;980000;NA;NA;NA;NA;931000;931000;NA;NA;900000;NA;NA;NA;NA;931000;931000;NA;NA;NA;NA;NA;NA;NA;NA;NA;NA;931000;931000;NA;NA;NA;NA;NA;NA;931000;931000;NA;931000;931000;980000;980000;980000;NA;931000;931000;NA;931000;931000;NA;931000;931000…
NA;NA;NA;NA;NA;NA;NA;NA;NA;NA;NA;NA;NA;NA;NA;NA;NA;NA;980000;900000;980000;NA;980000;NA;NA;NA;NA;NA;NA;NA;NA;NA;980000;980000;980000;980000;NA;NA;980000;980000;980000;980000;NA;931000;931000;NA;931000;931000;NA;NA;NA;NA;931000;931000;NA;931000;931000;NA;NA;NA;NA;NA;NA;NA;NA;NA;NA;931000;931000;NA;NA;NA;931000;931000;NA;931000;931000;NA;931000;931000;980000;980000;980000;NA;931000;931000;NA;931000…
NA;NA;NA;NA;NA;NA;NA;NA;NA;931000;NA;NA;NA;NA;931000;NA;NA;NA;980000;NA;980000;NA;980000;NA;NA;NA;NA;NA;NA;NA;NA;NA;980000;980000;980000;980000;NA;NA;980000;980000;980000;980000;NA;NA;NA;NA;931000;931000;NA;NA;NA;NA;NA;NA;NA;931000;931000;NA;931000;931000;NA;9	00E+05;900000;NA;931000;931000;NA;900000;NA;NA;900000;NA;NA;NA;NA;900000;9	00E+05;NA;931000;931000;980000;980000;980000;NA;931000;931000;NA;931000;931000;NA;900000;NA;NA;931000;931000;NA;931000;931000;NA;NA;NA;NA;NA;NA;NA;900000;NA;NA;NA;NA;NA;980000;NA;NA;NA;NA;NA;980000;980000;980000;980000;980000;980000;980000;980000;980000;980000;980000;980000;980000;980000;980000;980000;980000;980000;980000;980000;980000;980000;980000;980000;980000;980000;980000;980000;980000;98000…
NA;NA;NA;NA;NA;NA;NA;NA;NA;931000;931000;931000;NA;NA;NA;NA;NA;NA;980000;NA;980000;NA;980000;NA;NA;NA;NA;NA;NA;NA;NA;960000;980000;980000;980000;980000;NA;NA;980000;980000;980000;980000;NA;931000;931000;NA;931000;931000;NA;931000;931000;NA;931000;931000;NA;931000;931000;NA;931000;931000;NA;931000;931000;NA;931000;931000;NA;931000;931000;NA;931000;NA;931000;931000;NA;931000;931000;NA;931000;931000…
NA;NA;NA;NA;NA;NA;NA;NA;NA;NA;900000;900000;NA;931000;NA;NA;NA;NA;980000;NA;980000;NA;980000;NA;NA;NA;NA;NA;NA;NA;NA;NA;980000;980000;980000;980000;NA;NA;980000;980000;980000;980000;NA;NA;NA;NA;931000;931000;NA;931000;931000;NA;NA;NA;NA;931000;931000;NA;931000;931000;NA;931000;931000;NA;931000;931000;NA;931000;931000;NA;931000;NA;931000;931000;NA;931000;931000;NA;931000;931000;980000;980000;98000…	00E+05;9	00E+05;9	00E+05;9	00E+05;NA;980000;NA;NA;NA;NA;NA;980000;980000;980000;980000;980000;980000;980000;980000;980000;980000;980000;980000;980000;980000;980000;980000;980000;980000;980000;980000;980000;980000;980000;980000;980000;980000;980000;980000;980000;980000;980000;980000;980000;980000;980000;980000;980000;980000;NA;NA;NA;NA;NA;NA;NA;NA;NA;NA;NA;NA;980000;980000;980000;980000;980000;980000;980000;980000;980000;98…
NA;NA;NA;NA;NA;NA;NA;NA;NA;931000;NA;NA;NA;931000;NA;NA;NA;NA;980000;NA;980000;NA;980000;NA;NA;NA;NA;NA;NA;NA;NA;NA;980000;980000;980000;980000;NA;NA;980000;980000;980000;980000;NA;NA;NA;NA;NA;NA;NA;NA;NA;NA;931000;931000;NA;931000;931000;NA;NA;NA;NA;NA;NA;NA;NA;NA;NA;931000;931000;NA;NA;NA;931000;931000;NA;931000;931000;NA;931000;931000;980000;980000;980000;NA;931000;931000;NA;931000;931000;NA;9…
NA;NA;NA;NA;NA;NA;NA;NA;NA;NA;NA;NA;NA;NA;NA;NA;NA;NA;980000;900000;980000;NA;980000;NA;NA;NA;NA;NA;NA;NA;NA;NA;980000;980000;980000;980000;NA;NA;980000;980000;980000;980000;NA;NA;NA;NA;931000;931000;NA;NA;NA;NA;NA;NA;NA;931000;931000;NA;NA;NA;NA;931000;931000;NA;NA;NA;NA;931000;931000;NA;NA;NA;931000;931000;NA;931000;931000;NA;931000;931000;980000;980000;980000;NA;931000;931000;NA;931000;931000;…	00E+05;980000;900000;NA;NA;NA;NA;980000;980000;980000;980000;980000;980000;980000;980000;980000;980000;980000;980000;980000;980000;980000;980000;980000;980000;980000;980000;980000;980000;980000;980000;980000;980000;980000;980000;980000;980000;980000;980000;980000;980000;980000;980000;980000;980000;NA;NA;NA;NA;NA;NA;NA;NA;NA;NA;NA;NA;980000;980000;980000;980000;980000;980000;980000;980000;980000;9…
NA;NA;NA;NA;NA;NA;NA;NA;NA;NA;NA;NA;NA;NA;NA;NA;NA;NA;980000;NA;980000;NA;980000;NA;NA;NA;NA;NA;NA;NA;NA;NA;980000;980000;980000;980000;NA;NA;980000;980000;980000;980000;NA;NA;900000;NA;931000;931000;NA;NA;NA;NA;900000;900000;NA;931000;931000;NA;NA;NA;NA;931000;931000;NA;NA;NA;NA;931000;931000;NA;NA;NA;931000;931000;NA;931000;931000;NA;931000;931000;980000;980000;980000;NA;931000;931000;NA;931000…
NA;NA;NA;NA;NA;NA;NA;NA;NA;931000;931000;931000;NA;NA;NA;NA;NA;NA;980000;NA;980000;NA;980000;NA;NA;NA;NA;NA;NA;NA;960000;NA;980000;980000;980000;980000;NA;960000;980000;980000;980000;980000;NA;NA;NA;NA;NA;NA;NA;NA;NA;NA;NA;NA;NA;931000;931000;NA;931000;931000;NA;931000;931000;NA;931000;931000;NA;931000;931000;NA;931000;NA;931000;931000;NA;931000;931000;NA;931000;931000;980000;980000;980000;NA;931…
NA;NA;NA;NA;NA;NA;NA;NA;NA;NA;NA;NA;NA;NA;NA;NA;NA;NA;980000;NA;980000;NA;980000;NA;NA;NA;NA;NA;NA;NA;NA;NA;980000;980000;980000;980000;NA;NA;980000;980000;980000;980000;NA;NA;NA;NA;931000;931000;NA;NA;900000;NA;NA;NA;NA;931000;931000;NA;931000;931000;NA;931000;931000;NA;931000;931000;NA;931000;931000;NA;931000;NA;931000;931000;NA;931000;931000;NA;931000;931000;980000;980000;980000;NA;931000;9310…	00E+05;9	00E+05;980000;980000;980000;980000;980000;980000;980000;980000;980000;980000;980000;980000;980000;980000;980000;980000;980000;980000;980000;980000;980000;980000;980000;980000;980000;980000;980000;980000;980000;980000;980000;980000;980000;980000;980000;980000;980000;980000;NA;NA;NA;NA;NA;NA;NA;NA;NA;NA;NA;NA;980000;980000;980000;980000;980000;980000;980000;980000;980000;980000;NA;NA;NA;NA;NA;NA;NA…
NA;NA;NA;NA;NA;NA;NA;NA;NA;931000;931000;931000;NA;NA;NA;NA;NA;NA;980000;NA;980000;NA;980000;NA;NA;NA;NA;NA;NA;NA;NA;NA;980000;980000;980000;980000;NA;NA;980000;980000;980000;980000;NA;NA;NA;NA;931000;931000;NA;NA;NA;NA;NA;NA;NA;931000;931000;NA;931000;931000;NA;931000;931000;NA;931000;931000;NA;931000;931000;NA;931000;NA;931000;931000;NA;931000;931000;NA;931000;931000;980000;980000;980000;NA;931…
NA;NA;NA;NA;NA;NA;NA;NA;NA;NA;NA;NA;NA;NA;NA;NA;NA;NA;980000;NA;980000;NA;980000;NA;NA;NA;NA;NA;NA;NA;NA;NA;980000;980000;980000;980000;NA;NA;980000;980000;980000;980000;NA;NA;900000;NA;931000;931000;NA;NA;900000;NA;NA;NA;NA;931000;931000;NA;931000;931000;NA;931000;931000;NA;931000;931000;NA;931000;931000;NA;931000;NA;931000;931000;NA;931000;931000;NA;931000;931000;980000;980000;980000;NA;NA;NA;N…
NA;NA;NA;NA;NA;NA;NA;NA;NA;NA;NA;NA;NA;NA;NA;NA;NA;NA;980000;NA;980000;NA;980000;NA;NA;NA;NA;NA;NA;NA;NA;NA;980000;980000;980000;980000;NA;NA;980000;980000;980000;980000;NA;NA;NA;NA;931000;931000;NA;NA;NA;NA;NA;NA;NA;931000;931000;NA;931000;931000;NA;931000;931000;NA;931000;931000;NA;931000;931000;NA;931000;NA;931000;931000;NA;931000;931000;NA;931000;931000;980000;980000;980000;NA;931000;931000;N…
NA;NA;NA;NA;NA;NA;NA;NA;NA;NA;NA;NA;NA;NA;NA;NA;NA;NA;980000;NA;980000;NA;980000;NA;NA;NA;NA;NA;NA;NA;NA;NA;980000;980000;980000;980000;NA;NA;980000;980000;980000;980000;NA;900000;900000;NA;NA;NA;NA;NA;900000;NA;NA;NA;NA;931000;931000;NA;NA;NA;NA;NA;NA;NA;NA;NA;NA;931000;931000;NA;NA;NA;931000;931000;NA;931000;931000;NA;931000;931000;980000;980000;980000;NA;931000;931000;NA;931000;931000;NA;93100…
NA;NA;NA;NA;NA;NA;NA;NA;NA;NA;NA;NA;NA;NA;NA;NA;NA;NA;980000;NA;980000;NA;980000;NA;NA;NA;NA;NA;NA;NA;NA;NA;980000;980000;980000;980000;NA;NA;980000;980000;980000;980000;NA;NA;NA;NA;931000;931000;NA;900000;NA;NA;NA;NA;NA;931000;931000;NA;NA;NA;NA;NA;NA;NA;NA;NA;NA;931000;931000;NA;NA;NA;931000;931000;NA;931000;931000;NA;931000;931000;980000;980000;980000;NA;NA;NA;NA;931000;931000;NA;931000;931000…	00E+05;NA;NA;980000;NA;NA;NA;NA;NA;980000;980000;980000;980000;980000;980000;980000;980000;980000;980000;980000;980000;980000;980000;980000;980000;980000;980000;980000;980000;980000;980000;980000;980000;980000;980000;980000;980000;980000;980000;980000;980000;980000;980000;980000;980000;980000;980000;NA;NA;NA;NA;NA;NA;NA;NA;NA;NA;NA;NA;980000;980000;980000;980000;980000;980000;980000;980000;980000…
NA;NA;NA;NA;NA;NA;NA;NA;NA;931000;931000;931000;NA;931000;NA;900000;NA;NA;980000;NA;980000;NA;980000;NA;NA;NA;NA;NA;NA;NA;NA;NA;980000;980000;980000;980000;NA;NA;980000;980000;980000;980000;NA;NA;NA;NA;931000;931000;NA;NA;NA;NA;NA;NA;NA;931000;931000;NA;NA;NA;NA;NA;NA;NA;NA;NA;NA;NA;NA;NA;NA;NA;931000;931000;NA;931000;931000;NA;931000;931000;980000;980000;980000;NA;931000;931000;NA;931000;931000;…
NA;NA;NA;NA;NA;NA;NA;NA;NA;931000;931000;931000;NA;NA;NA;NA;NA;NA;980000;NA;980000;NA;980000;NA;NA;NA;NA;NA;NA;NA;NA;NA;980000;980000;980000;980000;NA;NA;980000;980000;980000;980000;NA;900000;900000;NA;NA;NA;NA;NA;900000;NA;NA;900000;NA;931000;931000;NA;931000;931000;NA;NA;NA;NA;931000;931000;NA;NA;NA;NA;NA;NA;931000;931000;NA;931000;931000;NA;931000;931000;980000;980000;980000;NA;931000;931000;N…
NA;NA;NA;NA;NA;NA;NA;NA;NA;931000;NA;NA;NA;NA;NA;NA;NA;NA;980000;NA;980000;NA;980000;NA;NA;NA;NA;NA;NA;NA;NA;NA;980000;980000;980000;980000;NA;NA;980000;980000;980000;980000;NA;NA;NA;NA;931000;931000;NA;NA;NA;NA;NA;NA;NA;931000;931000;NA;931000;931000;NA;931000;931000;NA;931000;931000;NA;931000;931000;NA;931000;NA;931000;931000;NA;931000;931000;NA;931000;931000;980000;980000;980000;NA;NA;NA;NA;93…
NA;NA;NA;NA;NA;NA;NA;NA;NA;NA;NA;NA;NA;NA;NA;NA;NA;NA;980000;NA;980000;NA;980000;NA;NA;NA;NA;NA;NA;NA;NA;NA;980000;980000;980000;980000;NA;NA;980000;980000;980000;980000;NA;NA;NA;NA;931000;931000;NA;931000;931000;NA;NA;NA;NA;931000;931000;NA;931000;931000;NA;931000;931000;NA;931000;931000;NA;931000;931000;NA;931000;NA;931000;931000;NA;931000;931000;NA;931000;931000;980000;980000;980000;NA;931000;…
NA;NA;NA;NA;NA;NA;NA;NA;NA;NA;NA;NA;NA;NA;NA;NA;NA;NA;980000;NA;980000;NA;980000;NA;NA;NA;NA;NA;NA;NA;NA;NA;980000;980000;980000;980000;NA;NA;980000;980000;980000;980000;NA;NA;NA;NA;931000;931000;NA;NA;NA;NA;NA;NA;NA;931000;931000;NA;NA;900000;NA;NA;NA;NA;900000;9	00E+05;NA;NA;NA;NA;900004;NA;931000;931000;NA;931000;931000;NA;931000;931000;980000;980000;980000;NA;931000;931000;NA;931000;931000;NA;931000;931000;NA;931000;931000;NA;931000;931000;NA;NA;NA;NA;NA;NA;NA;900000;NA;NA;NA;NA;NA;980000;NA;NA;NA;NA;NA;980000;980000;980000;980000;980000;980000;980000;980000;980000;980000;980000;980000;980000;980000;980000;980000;980000;980000;980000;980000;980000;9800…
NA;NA;NA;NA;NA;NA;NA;NA;NA;931000;931000;931000;NA;NA;NA;NA;NA;NA;980000;NA;980000;NA;980000;NA;NA;NA;NA;NA;NA;NA;NA;NA;980000;980000;980000;980000;NA;NA;980000;980000;980000;980000;NA;NA;NA;NA;931000;931000;NA;931000;931000;NA;931000;931000;NA;931000;931000;NA;931000;931000;NA;931000;931000;NA;931000;931000;NA;931000;931000;NA;931000;NA;931000;931000;NA;931000;931000;NA;931000;931000;980000;9800…
NA;NA;NA;NA;NA;NA;NA;NA;NA;NA;NA;NA;NA;NA;NA;NA;NA;NA;980000;NA;980000;NA;980000;NA;NA;NA;NA;NA;NA;NA;NA;NA;980000;980000;980000;980000;NA;NA;980000;980000;980000;980000;NA;NA;NA;NA;931000;931000;NA;NA;NA;900000;900000;900000;NA;931000;931000;900000;900000;900000;NA;931000;931000;NA;NA;9	00E+05;NA;931000;931000;900000;NA;NA;931000;931000;NA;931000;931000;NA;931000;931000;980000;980000;980000;NA;931000;931000;NA;931000;931000;NA;931000;931000;NA;931000;931000;NA;931000;931000;NA;NA;NA;NA;NA;NA;NA;900000;NA;NA;NA;NA;NA;980000;NA;NA;NA;NA;NA;980000;980000;980000;980000;980000;980000;980000;980000;980000;980000;980000;980000;980000;980000;980000;980000;980000;980000;980000;980000;980…
NA;NA;NA;NA;NA;NA;NA;NA;NA;NA;NA;NA;NA;931000;NA;NA;NA;NA;980000;900000;980000;NA;980000;NA;NA;NA;NA;NA;NA;NA;NA;NA;980000;980000;980000;980000;NA;NA;980000;980000;980000;980000;NA;NA;NA;NA;931000;931000;NA;931000;931000;NA;931000;931000;NA;931000;931000;NA;NA;NA;NA;931000;931000;NA;NA;9	00E+05;NA;931000;931000;NA;NA;NA;931000;931000;NA;931000;931000;NA;931000;931000;980000;980000;980000;NA;931000;931000;NA;931000;931000;NA;931000;931000;NA;931000;931000;NA;931000;931000;NA;NA;NA;NA;NA;NA;NA;900000;NA;NA;NA;NA;NA;980000;NA;NA;NA;NA;NA;980000;980000;980000;980000;980000;980000;980000;980000;980000;980000;980000;980000;980000;980000;980000;980000;980000;980000;980000;980000;980000;…
NA;NA;NA;NA;NA;NA;NA;NA;NA;NA;NA;NA;NA;NA;NA;NA;NA;NA;980000;NA;980000;NA;980000;NA;NA;NA;NA;NA;NA;NA;NA;NA;980000;980000;980000;980000;NA;NA;980000;980000;980000;980000;NA;NA;NA;NA;931000;931000;NA;931000;931000;NA;931000;931000;NA;931000;931000;NA;931000;931000;NA;931000;931000;NA;931000;931000;NA;931000;931000;NA;931000;NA;931000;931000;NA;931000;931000;NA;931000;931000;980000;980000;980000;NA…
NA;NA;NA;NA;NA;NA;NA;NA;NA;NA;900000;900000;NA;NA;NA;NA;NA;NA;980000;NA;980000;NA;980000;NA;NA;NA;NA;NA;NA;NA;900000;NA;980000;980000;980000;980000;NA;900000;980000;980000;980000;980000;NA;NA;NA;NA;931000;931000;NA;NA;900000;NA;NA;NA;NA;931000;931000;NA;NA;NA;NA;931000;931000;NA;NA;NA;NA;931000;931000;NA;NA;NA;931000;931000;NA;931000;931000;NA;NA;NA;980000;980000;980000;NA;931000;931000;NA;931000…
NA;NA;NA;NA;NA;NA;NA;NA;NA;NA;NA;NA;NA;NA;NA;NA;NA;NA;980000;NA;980000;NA;980000;NA;NA;NA;NA;NA;NA;NA;NA;NA;980000;980000;980000;980000;NA;NA;980000;980000;980000;980000;NA;NA;NA;NA;931000;931000;NA;NA;NA;NA;931000;931000;NA;931000;931000;NA;NA;NA;NA;931000;931000;NA;NA;9	00E+05;NA;931000;931000;NA;NA;NA;931000;931000;NA;931000;931000;NA;931000;931000;980000;980000;980000;NA;931000;931000;NA;931000;931000;NA;931000;931000;NA;931000;931000;NA;931000;931000;NA;NA;NA;NA;NA;NA;NA;900000;NA;NA;NA;NA;NA;980000;NA;NA;NA;NA;NA;980000;980000;980000;980000;980000;980000;980000;980000;980000;980000;980000;980000;980000;980000;980000;980000;980000;980000;980000;980000;980000;…
NA;NA;NA;NA;NA;NA;NA;NA;NA;931000;931000;931000;NA;NA;NA;NA;NA;NA;980000;NA;980000;NA;980000;NA;NA;NA;NA;NA;NA;NA;960000;NA;980000;980000;980000;980000;NA;960000;980000;980000;980000;980000;NA;NA;NA;NA;NA;NA;NA;NA;NA;NA;931000;931000;NA;931000;931000;NA;931000;931000;NA;931000;931000;NA;931000;931000;NA;931000;931000;NA;931000;NA;931000;931000;NA;931000;931000;NA;931000;931000;980000;980000;98000…
NA;NA;NA;NA;NA;NA;NA;NA;NA;NA;NA;NA;NA;NA;NA;NA;NA;NA;980000;900000;980000;NA;980000;NA;NA;NA;NA;NA;NA;NA;NA;NA;980000;980000;980000;980000;NA;NA;980000;980000;980000;980000;NA;NA;NA;NA;931000;931000;NA;931000;931000;NA;931000;931000;NA;931000;931000;NA;931000;931000;NA;NA;NA;NA;931000;931000;NA;NA;NA;NA;NA;NA;931000;931000;NA;931000;931000;NA;931000;931000;980000;980000;980000;NA;931000;931000;N…
NA;NA;NA;NA;NA;NA;NA;NA;NA;NA;NA;NA;NA;NA;NA;NA;NA;NA;980000;900000;980000;NA;980000;NA;NA;NA;NA;NA;NA;NA;NA;NA;980000;980000;980000;980000;NA;NA;980000;980000;980000;980000;NA;NA;NA;NA;931000;931000;NA;NA;NA;NA;931000;931000;NA;931000;931000;NA;NA;NA;NA;931000;931000;NA;NA;NA;NA;931000;931000;NA;NA;NA;931000;931000;NA;931000;931000;NA;931000;931000;980000;980000;980000;NA;931000;931000;NA;931000…	00E+05;NA;NA;980000;NA;NA;NA;NA;NA;980000;980000;980000;980000;980000;980000;980000;980000;980000;980000;980000;980000;980000;980000;980000;980000;980000;980000;980000;980000;980000;980000;980000;980000;980000;980000;980000;980000;980000;980000;980000;980000;980000;980000;980000;980000;980000;980000;NA;NA;NA;NA;NA;NA;NA;NA;NA;NA;NA;NA;980000;980000;980000;980000;980000;980000;980000;980000;980000…
NA;NA;NA;NA;NA;NA;NA;NA;NA;931000;931000;931000;NA;NA;NA;NA;NA;NA;980000;NA;980000;NA;980000;NA;NA;900000;NA;NA;NA;NA;NA;NA;980000;980000;980000;980000;NA;NA;980000;980000;980000;980000;NA;NA;NA;NA;931000;931000;NA;NA;NA;NA;NA;NA;NA;931000;931000;NA;931000;931000;NA;931000;931000;NA;931000;931000;NA;931000;931000;NA;931000;NA;931000;931000;NA;931000;931000;NA;931000;931000;980000;980000;980000;NA…
NA;NA;NA;NA;NA;NA;NA;NA;NA;NA;NA;NA;NA;NA;NA;NA;NA;NA;980000;NA;980000;NA;980000;NA;NA;NA;NA;NA;NA;NA;NA;NA;980000;980000;980000;980000;NA;NA;980000;980000;980000;980000;NA;NA;NA;NA;931000;931000;NA;NA;900000;NA;NA;NA;NA;931000;931000;NA;NA;NA;NA;931000;931000;NA;NA;NA;NA;931000;931000;NA;NA;NA;931000;931000;NA;931000;931000;NA;931000;931000;980000;980000;980000;NA;931000;931000;NA;931000;931000;…
NA;NA;NA;NA;NA;NA;NA;NA;NA;NA;900000;900000;NA;NA;NA;NA;NA;NA;980000;NA;980000;NA;980000;NA;NA;NA;NA;NA;NA;NA;NA;NA;980000;980000;980000;980000;NA;NA;980000;980000;980000;980000;NA;NA;NA;NA;931000;931000;NA;NA;NA;NA;NA;NA;NA;931000;931000;NA;NA;NA;NA;931000;931000;NA;NA;9	00E+05;NA;931000;931000;NA;NA;NA;931000;931000;NA;931000;931000;NA;931000;931000;980000;980000;980000;NA;931000;931000;NA;931000;931000;NA;931000;931000;NA;931000;931000;NA;931000;931000;NA;NA;NA;NA;NA;NA;NA;900000;NA;NA;NA;NA;NA;980000;NA;NA;NA;NA;NA;980000;980000;980000;980000;980000;980000;980000;980000;980000;980000;980000;980000;980000;980000;980000;980000;980000;980000;980000;980000;980000;…
NA;NA;NA;NA;NA;NA;NA;NA;NA;931000;931000;931000;NA;931000;NA;NA;NA;NA;980000;NA;980000;NA;980000;NA;NA;NA;NA;NA;NA;NA;NA;NA;980000;980000;980000;980000;NA;NA;980000;980000;980000;980000;NA;NA;900000;NA;931000;931000;NA;NA;900000;NA;931000;931000;NA;931000;931000;NA;NA;NA;NA;931000;931000;NA;NA;NA;NA;931000;931000;NA;NA;NA;931000;931000;NA;931000;931000;NA;931000;931000;980000;980000;980000;NA;NA;…
NA;NA;NA;NA;NA;NA;NA;NA;NA;NA;NA;NA;NA;NA;NA;NA;NA;NA;980000;NA;980000;NA;980000;NA;NA;NA;NA;NA;NA;NA;NA;NA;980000;980000;980000;980000;NA;NA;980000;980000;980000;980000;NA;NA;NA;NA;NA;NA;NA;NA;NA;NA;NA;NA;NA;NA;NA;NA;900000;NA;NA;NA;NA;NA;NA;9	00E+05;NA;NA;NA;NA;NA;NA;931000;931000;NA;931000;931000;NA;931000;931000;980000;980000;980000;NA;931000;931000;NA;931000;931000;NA;931000;931000;NA;931000;931000;NA;931000;931000;NA;NA;NA;NA;NA;NA;NA;900000;9	00E+05;9	00E+05;9	00E+05;9	00E+05;NA;980000;NA;NA;9	00E+05;NA;NA;980000;980000;980000;980000;980000;980000;980000;980000;980000;980000;980000;980000;980000;980000;980000;980000;980000;980000;980000;980000;980000;980000;980000;980000;980000;980000;980000;980000;980000;980000;980000;980000;980000;980000;980000;980000;980000;980000;NA;NA;NA;NA;NA;NA;NA;NA;NA;NA;NA;NA;980000;980000;980000;980000;980000;980000;980000;980000;980000;980000;NA;NA;NA;NA;NA…
NA;NA;NA;NA;NA;NA;NA;NA;NA;931000;931000;931000;NA;NA;NA;NA;NA;NA;980000;NA;980000;NA;980000;NA;NA;NA;NA;NA;NA;NA;NA;NA;980000;980000;980000;980000;NA;NA;980000;980000;980000;980000;NA;NA;NA;NA;931000;931000;NA;NA;NA;NA;NA;NA;NA;931000;931000;NA;NA;NA;NA;NA;NA;NA;NA;9	00E+05;NA;NA;NA;NA;NA;NA;931000;931000;NA;931000;931000;NA;931000;931000;980000;980000;980000;NA;931000;931000;NA;931000;931000;NA;931000;931000;NA;931000;931000;NA;931000;931000;NA;NA;NA;NA;NA;NA;NA;900000;NA;NA;NA;NA;NA;980000;NA;NA;NA;NA;NA;980000;980000;980000;980000;980000;980000;980000;980000;980000;980000;980000;980000;980000;980000;980000;980000;980000;980000;980000;980000;980000;980000;9…
NA;NA;NA;NA;NA;NA;NA;NA;NA;NA;NA;NA;NA;NA;NA;NA;NA;NA;980000;NA;980000;NA;980000;NA;NA;NA;NA;NA;NA;NA;NA;NA;980000;980000;980000;980000;NA;NA;980000;980000;980000;980000;NA;NA;NA;NA;NA;NA;NA;NA;NA;NA;NA;NA;NA;931000;931000;NA;NA;NA;NA;NA;NA;NA;NA;NA;NA;931000;931000;NA;NA;NA;931000;931000;NA;931000;931000;NA;931000;931000;980000;980000;980000;NA;931000;931000;NA;931000;931000;NA;931000;931000;NA;…
NA;NA;NA;NA;NA;NA;NA;NA;NA;NA;900000;900000;NA;NA;NA;NA;NA;NA;980000;NA;980000;NA;980000;NA;NA;960000;NA;NA;NA;NA;NA;960000;980000;980000;980000;980000;NA;NA;980000;980000;980000;980000;NA;NA;NA;NA;931000;931000;NA;900000;NA;NA;931000;931000;NA;931000;931000;NA;NA;NA;NA;931000;931000;NA;NA;NA;NA;931000;931000;NA;NA;NA;931000;931000;NA;931000;931000;NA;931000;931000;980000;980000;980000;NA;931000;…	00E+05;NA;NA;980000;980000;980000;980000;980000;980000;980000;980000;980000;980000;980000;980000;980000;980000;980000;980000;980000;980000;980000;980000;980000;980000;980000;980000;980000;980000;980000;980000;980000;980000;980000;980000;980000;980000;980000;980000;980000;980000;NA;NA;NA;NA;NA;NA;NA;NA;NA;NA;NA;NA;980000;980000;980000;980000;980000;980000;980000;980000;980000;980000;NA;NA;NA;NA;NA…
NA;NA;NA;NA;NA;NA;NA;NA;NA;NA;NA;NA;NA;931000;NA;NA;NA;NA;980000;NA;980000;NA;980000;NA;NA;NA;NA;NA;NA;NA;NA;NA;980000;980000;980000;980000;NA;NA;980000;980000;980000;980000;NA;NA;NA;NA;931000;931000;NA;NA;NA;NA;NA;NA;NA;931000;931000;NA;NA;NA;NA;NA;NA;NA;NA;NA;NA;931000;931000;NA;NA;NA;931000;931000;NA;931000;931000;NA;931000;931000;980000;980000;980000;NA;931000;931000;NA;931000;931000;NA;93100…
NA;NA;NA;NA;NA;NA;NA;NA;NA;NA;NA;NA;NA;931000;931000;NA;NA;NA;980000;NA;980000;NA;980000;NA;NA;NA;NA;NA;NA;NA;NA;NA;980000;980000;980000;980000;NA;NA;980000;980000;980000;980000;NA;NA;NA;NA;931000;931000;NA;NA;NA;NA;931000;931000;NA;931000;931000;NA;NA;NA;NA;931000;931000;NA;NA;NA;NA;931000;931000;NA;NA;NA;931000;931000;NA;NA;NA;NA;931000;931000;980000;980000;980000;NA;931000;931000;NA;931000;931…
NA;NA;NA;NA;NA;NA;NA;NA;NA;NA;NA;NA;NA;NA;NA;NA;NA;NA;980000;NA;980000;NA;980000;NA;NA;NA;NA;NA;NA;NA;NA;NA;980000;980000;980000;980000;NA;NA;980000;980000;980000;980000;NA;NA;NA;NA;931000;931000;NA;NA;NA;NA;NA;NA;NA;931000;931000;NA;NA;NA;NA;931000;931000;NA;NA;NA;NA;931000;931000;NA;NA;NA;931000;931000;NA;931000;931000;NA;931000;931000;980000;980000;980000;NA;931000;931000;NA;931000;931000;NA;9…
NA;NA;NA;NA;NA;NA;NA;NA;NA;NA;NA;NA;NA;NA;NA;NA;NA;NA;980000;NA;980000;NA;980000;900000;NA;NA;NA;NA;NA;NA;NA;NA;980000;980000;980000;980000;NA;NA;980000;980000;980000;980000;NA;NA;NA;NA;NA;NA;NA;NA;NA;NA;931000;931000;NA;931000;931000;NA;NA;NA;NA;NA;NA;NA;NA;NA;NA;NA;NA;NA;NA;NA;931000;931000;NA;931000;931000;NA;931000;931000;980000;980000;980000;NA;931000;931000;NA;931000;931000;NA;931000;931000…
NA;NA;NA;NA;NA;NA;NA;NA;NA;931000;NA;NA;NA;NA;NA;NA;NA;NA;980000;900000;980000;NA;980000;NA;NA;NA;NA;NA;NA;NA;NA;NA;980000;980000;980000;980000;NA;NA;980000;980000;980000;980000;NA;NA;NA;NA;931000;931000;NA;NA;900000;NA;NA;900000;NA;931000;931000;NA;931000;931000;NA;931000;931000;NA;931000;931000;NA;931000;931000;NA;931000;NA;931000;931000;NA;931000;931000;NA;931000;931000;980000;980000;980000;NA…	00E+05;9	00E+05;980000;980000;980000;980000;980000;980000;980000;980000;980000;980000;980000;980000;980000;980000;980000;980000;980000;980000;980000;980000;980000;980000;980000;980000;980000;980000;980000;980000;980000;980000;980000;980000;980000;980000;980000;980000;980000;980000;NA;NA;NA;NA;NA;NA;NA;NA;NA;NA;NA;NA;980000;980000;980000;980000;980000;980000;980000;980000;980000;980000;NA;NA;NA;NA;NA;NA;NA…
NA;NA;NA;NA;NA;NA;NA;NA;NA;NA;NA;NA;NA;NA;NA;NA;NA;NA;980000;NA;980000;NA;980000;NA;NA;NA;NA;NA;NA;NA;NA;NA;980000;980000;980000;980000;NA;NA;980000;980000;980000;980000;NA;NA;900000;NA;931000;931000;NA;NA;NA;NA;NA;900000;NA;931000;931000;NA;NA;NA;NA;NA;NA;NA;NA;NA;NA;931000;931000;NA;NA;NA;931000;931000;NA;931000;931000;NA;931000;931000;980000;980000;980000;NA;931000;931000;NA;931000;931000;NA;9…
NA;NA;NA;NA;NA;NA;NA;NA;NA;931000;NA;NA;NA;931000;NA;NA;NA;NA;980000;NA;980000;NA;980000;NA;NA;NA;NA;NA;NA;NA;NA;NA;980000;980000;980000;980000;NA;NA;980000;980000;980000;980000;NA;931000;931000;NA;931000;931000;NA;931000;931000;NA;NA;NA;NA;931000;931000;NA;931000;931000;NA;931000;931000;NA;931000;931000;NA;931000;931000;NA;931000;NA;NA;NA;NA;931000;931000;NA;931000;931000;980000;980000;980000;NA…
NA;NA;NA;NA;NA;NA;NA;NA;NA;931000;NA;NA;NA;931000;NA;NA;NA;NA;980000;NA;980000;NA;980000;NA;NA;960000;NA;NA;960000;NA;NA;NA;980000;980000;980000;980000;NA;NA;980000;980000;980000;980000;NA;NA;NA;NA;931000;931000;NA;931000;931000;NA;931000;931000;NA;931000;931000;NA;931000;931000;NA;931000;931000;NA;931000;931000;NA;931000;931000;NA;931000;NA;931000;931000;NA;931000;931000;NA;931000;931000;980000;…
NA;NA;NA;NA;NA;NA;NA;NA;NA;931000;931000;931000;NA;931000;NA;NA;NA;NA;980000;NA;980000;NA;980000;NA;NA;NA;NA;NA;NA;NA;NA;NA;980000;980000;980000;980000;NA;NA;980000;980000;980000;980000;NA;NA;NA;NA;931000;931000;NA;NA;NA;NA;NA;NA;NA;931000;931000;NA;931000;931000;NA;931000;931000;NA;931000;931000;NA;931000;931000;NA;931000;NA;931000;931000;NA;931000;931000;NA;931000;931000;980000;980000;980000;NA…
NA;NA;NA;NA;NA;NA;NA;NA;NA;931000;931000;931000;NA;931000;NA;NA;NA;NA;980000;NA;980000;NA;980000;NA;NA;NA;NA;NA;NA;NA;NA;NA;980000;980000;980000;980000;NA;NA;980000;980000;980000;980000;NA;NA;NA;NA;931000;931000;NA;931000;931000;NA;NA;NA;NA;931000;931000;NA;931000;931000;NA;931000;931000;NA;931000;931000;NA;931000;931000;NA;931000;NA;931000;931000;NA;931000;931000;NA;931000;931000;980000;980000;9…
NA;NA;NA;NA;NA;NA;900000;NA;NA;NA;NA;NA;NA;NA;NA;NA;NA;NA;980000;NA;980000;NA;980000;NA;NA;NA;NA;NA;NA;NA;NA;NA;980000;980000;980000;980000;NA;NA;980000;980000;980000;980000;NA;931000;931000;NA;931000;931000;NA;NA;NA;NA;NA;NA;NA;931000;931000;NA;931000;931000;NA;931000;931000;NA;931000;931000;NA;931000;931000;NA;931000;NA;931000;931000;NA;931000;931000;NA;931000;931000;980000;980000;980000;NA;931…
NA;NA;NA;NA;NA;NA;NA;NA;NA;NA;NA;NA;NA;NA;NA;NA;NA;NA;980000;NA;980000;NA;980000;NA;NA;NA;NA;NA;NA;NA;NA;NA;980000;980000;980000;980000;NA;NA;980000;980000;980000;980000;NA;NA;900000;NA;931000;931000;NA;NA;NA;NA;NA;900000;NA;931000;931000;NA;931000;931000;NA;931000;931000;NA;931000;931000;NA;931000;931000;NA;931000;NA;931000;931000;NA;931000;931000;NA;931000;931000;980000;980000;980000;NA;931000;…
NA;NA;NA;NA;NA;NA;NA;NA;NA;931000;931000;931000;NA;931000;NA;NA;NA;NA;980000;NA;980000;NA;980000;NA;NA;NA;NA;NA;NA;NA;NA;NA;980000;980000;980000;980000;NA;NA;980000;980000;980000;980000;NA;NA;NA;NA;NA;NA;NA;NA;NA;NA;NA;NA;NA;931000;931000;NA;NA;NA;NA;931000;931000;NA;NA;NA;NA;931000;931000;NA;NA;NA;931000;931000;NA;931000;931000;NA;931000;931000;980000;980000;980000;NA;931000;931000;NA;931000;931…	00E+05;NA;NA;980000;980000;980000;980000;980000;980000;980000;980000;980000;980000;980000;980000;980000;980000;980000;980000;980000;980000;980000;980000;980000;980000;980000;980000;980000;980000;980000;980000;980000;980000;980000;980000;980000;980000;980000;980000;980000;980000;NA;NA;NA;NA;NA;NA;NA;NA;NA;NA;NA;NA;980000;980000;980000;980000;980000;980000;980000;980000;980000;980000;NA;NA;NA;NA;NA…
NA;NA;NA;NA;NA;NA;NA;NA;NA;NA;NA;NA;NA;NA;NA;NA;NA;NA;980000;NA;980000;NA;980000;NA;NA;NA;NA;NA;NA;NA;NA;NA;980000;980000;980000;980000;NA;NA;980000;980000;980000;980000;NA;NA;NA;NA;931000;931000;NA;NA;NA;NA;931000;931000;NA;931000;931000;NA;NA;NA;NA;NA;NA;NA;NA;9	00E+05;NA;NA;NA;NA;NA;NA;NA;NA;NA;931000;931000;NA;931000;931000;980000;980000;980000;NA;931000;931000;NA;931000;931000;NA;931000;931000;NA;931000;931000;NA;931000;931000;NA;NA;NA;NA;NA;NA;NA;900000;NA;NA;NA;NA;NA;980000;NA;NA;NA;NA;NA;980000;980000;980000;980000;980000;980000;980000;980000;980000;980000;980000;980000;980000;980000;980000;980000;980000;980000;980000;980000;980000;980000;980000;98…
NA;NA;NA;NA;NA;NA;NA;NA;NA;NA;NA;NA;NA;931000;NA;NA;NA;NA;980000;NA;980000;NA;980000;NA;NA;NA;NA;NA;NA;NA;NA;NA;980000;980000;980000;980000;NA;NA;980000;980000;980000;980000;NA;NA;NA;NA;931000;931000;NA;NA;NA;NA;NA;900000;NA;931000;931000;NA;900000;NA;NA;NA;NA;NA;NA;9	00E+05;NA;NA;NA;NA;NA;NA;931000;931000;NA;931000;931000;NA;931000;931000;980000;980000;980000;NA;931000;931000;NA;931000;931000;NA;931000;931000;NA;931000;931000;NA;931000;931000;NA;NA;NA;NA;NA;NA;NA;NA;NA;NA;NA;NA;NA;980000;NA;NA;NA;NA;NA;980000;980000;980000;980000;980000;980000;980000;980000;980000;980000;980000;980000;980000;980000;980000;980000;980000;980000;980000;980000;980000;980000;98000…
NA;NA;NA;NA;NA;NA;NA;NA;NA;NA;NA;NA;NA;NA;NA;NA;NA;NA;980000;NA;980000;NA;980000;NA;NA;NA;NA;NA;NA;NA;NA;NA;980000;980000;980000;980000;NA;NA;980000;980000;980000;980000;NA;NA;900000;NA;931000;931000;NA;NA;900000;NA;931000;931000;NA;931000;931000;NA;900000;NA;NA;931000;931000;NA;NA;9	00E+05;NA;931000;931000;NA;NA;NA;931000;931000;NA;931000;931000;NA;931000;931000;980000;980000;980000;NA;NA;NA;NA;931000;931000;NA;931000;931000;NA;931000;931000;NA;931000;931000;NA;NA;NA;NA;NA;NA;NA;900000;NA;NA;NA;NA;NA;980000;NA;NA;NA;NA;NA;980000;980000;980000;980000;980000;980000;980000;980000;980000;980000;980000;980000;980000;980000;980000;980000;980000;980000;980000;980000;980000;980000;9…
NA;NA;NA;NA;NA;NA;NA;NA;NA;NA;NA;NA;NA;931000;NA;NA;NA;NA;980000;NA;980000;NA;980000;NA;NA;NA;NA;NA;NA;NA;NA;NA;980000;980000;980000;980000;NA;NA;980000;980000;980000;980000;NA;931000;931000;NA;931000;931000;NA;931000;931000;NA;931000;931000;NA;931000;931000;NA;931000;931000;NA;931000;931000;NA;931000;931000;NA;931000;931000;NA;931000;NA;931000;931000;NA;931000;931000;NA;931000;931000;980000;9800…
NA;NA;NA;NA;NA;NA;NA;NA;NA;NA;NA;NA;NA;NA;NA;NA;NA;NA;980000;NA;980000;NA;980000;NA;NA;NA;NA;NA;NA;NA;NA;NA;980000;980000;980000;980000;NA;NA;980000;980000;980000;980000;NA;NA;NA;NA;931000;931000;NA;NA;NA;NA;931000;931000;NA;931000;931000;NA;931000;931000;NA;931000;931000;NA;931000;931000;NA;931000;931000;NA;931000;NA;931000;931000;NA;931000;931000;NA;931000;931000;980000;980000;980000;NA;931000;…
NA;NA;NA;NA;NA;NA;NA;NA;NA;NA;NA;NA;NA;NA;931000;NA;NA;NA;980000;NA;980000;NA;980000;NA;NA;NA;NA;NA;NA;NA;NA;NA;980000;980000;980000;980000;NA;NA;980000;980000;980000;980000;NA;NA;NA;NA;931000;931000;NA;NA;NA;NA;931000;931000;NA;931000;931000;NA;931000;931000;NA;NA;NA;NA;931000;931000;NA;NA;NA;NA;NA;NA;931000;931000;NA;931000;931000;NA;931000;931000;980000;980000;980000;NA;931000;931000;NA;931000…
NA;NA;NA;NA;NA;NA;NA;NA;NA;NA;NA;NA;NA;NA;NA;NA;NA;NA;980000;NA;980000;NA;980000;NA;NA;NA;NA;NA;NA;NA;NA;NA;980000;980000;980000;980000;NA;NA;980000;980000;980000;980000;NA;NA;NA;NA;931000;931000;NA;NA;NA;NA;931000;931000;NA;931000;931000;NA;931000;931000;NA;931000;931000;NA;931000;931000;NA;931000;931000;NA;931000;NA;931000;931000;NA;931000;931000;NA;NA;NA;980000;980000;980000;NA;931000;931000;N…
NA;NA;NA;NA;NA;NA;NA;NA;NA;NA;900000;900000;NA;NA;NA;NA;NA;NA;980000;NA;980000;NA;980000;NA;NA;NA;NA;NA;NA;NA;NA;NA;980000;980000;980000;980000;NA;NA;980000;980000;980000;980000;NA;NA;NA;NA;931000;931000;NA;NA;NA;NA;NA;NA;NA;931000;931000;NA;NA;NA;NA;NA;NA;NA;NA;NA;NA;931000;931000;NA;NA;NA;931000;931000;NA;931000;931000;NA;931000;931000;980000;980000;980000;NA;931000;931000;NA;931000;931000;NA;9…
NA;NA;NA;NA;NA;NA;NA;NA;NA;931000;931000;931000;NA;NA;931000;NA;NA;NA;980000;NA;980000;NA;980000;NA;NA;NA;NA;NA;NA;NA;NA;NA;980000;980000;980000;980000;NA;NA;980000;980000;980000;980000;NA;NA;NA;NA;931000;931000;NA;NA;NA;NA;931000;931000;NA;931000;931000;NA;931000;931000;NA;931000;931000;NA;931000;931000;NA;931000;931000;NA;931000;NA;931000;931000;NA;931000;931000;NA;931000;931000;980000;980000;9…
NA;NA;NA;NA;NA;NA;NA;NA;NA;NA;NA;NA;NA;NA;NA;NA;NA;NA;980000;900000;980000;NA;980000;NA;NA;NA;NA;NA;960000;NA;NA;NA;980000;980000;980000;980000;NA;NA;980000;980000;980000;980000;NA;NA;NA;NA;NA;NA;NA;NA;NA;NA;NA;900000;NA;931000;931000;NA;NA;NA;NA;931000;931000;NA;NA;NA;NA;931000;931000;NA;NA;NA;931000;931000;NA;931000;931000;NA;931000;931000;980000;980000;980000;NA;931000;931000;NA;931000;931000;…
NA;NA;NA;NA;NA;NA;NA;NA;NA;NA;NA;NA;NA;NA;NA;NA;NA;NA;980000;900000;980000;NA;980000;NA;NA;NA;NA;NA;NA;NA;NA;NA;980000;980000;980000;980000;NA;NA;980000;980000;980000;980000;NA;NA;NA;NA;NA;900000;NA;NA;NA;NA;931000;931000;NA;931000;931000;NA;931000;931000;NA;931000;931000;NA;931000;931000;NA;931000;931000;NA;931000;NA;931000;931000;NA;931000;931000;NA;931000;931000;980000;980000;980000;NA;931000;…	00E+05;9	00E+05;980000;980000;980000;980000;980000;980000;980000;980000;980000;980000;980000;980000;980000;980000;980000;980000;980000;980000;980000;980000;980000;980000;980000;980000;980000;980000;980000;980000;980000;980000;980000;980000;980000;980000;980000;980000;980000;980000;NA;NA;NA;NA;NA;NA;NA;NA;NA;NA;NA;NA;980000;980000;980000;980000;980000;980000;980000;980000;980000;980000;NA;NA;NA;900000;NA;N…
NA;NA;NA;NA;NA;NA;NA;NA;NA;931000;931000;931000;NA;NA;NA;NA;NA;NA;980000;NA;980000;NA;980000;NA;NA;NA;NA;NA;NA;NA;NA;NA;980000;980000;980000;980000;NA;NA;980000;980000;980000;980000;NA;931000;931000;NA;931000;931000;NA;931000;931000;NA;931000;931000;NA;931000;931000;NA;931000;931000;NA;931000;931000;NA;931000;931000;NA;931000;931000;NA;931000;NA;931000;931000;NA;931000;931000;NA;931000;931000;980…
NA;NA;NA;NA;NA;NA;NA;NA;NA;931000;931000;931000;NA;931000;NA;NA;NA;NA;980000;NA;980000;NA;980000;NA;NA;NA;NA;NA;NA;NA;NA;NA;980000;980000;980000;980000;NA;NA;980000;980000;980000;980000;NA;NA;900000;NA;931000;931000;NA;NA;900000;NA;931000;931000;NA;931000;931000;NA;900000;NA;NA;931000;931000;NA;NA;9	00E+05;NA;931000;931000;NA;NA;NA;931000;931000;NA;931000;931000;NA;931000;931000;980000;980000;980000;NA;931000;931000;NA;931000;931000;NA;931000;931000;NA;931000;931000;NA;931000;931000;NA;NA;NA;NA;NA;NA;NA;900000;NA;NA;NA;NA;NA;980000;NA;NA;NA;NA;NA;980000;980000;980000;980000;980000;980000;980000;980000;980000;980000;980000;980000;980000;980000;980000;980000;980000;980000;980000;980000;980000;…
NA;NA;NA;NA;NA;NA;NA;NA;NA;NA;NA;NA;NA;NA;NA;NA;NA;NA;980000;NA;980000;NA;980000;NA;NA;NA;NA;NA;NA;NA;NA;NA;980000;980000;980000;980000;NA;NA;980000;980000;980000;980000;NA;NA;NA;NA;931000;931000;NA;NA;NA;NA;NA;NA;NA;931000;931000;NA;NA;NA;NA;931000;931000;NA;NA;NA;NA;931000;931000;NA;NA;NA;931000;931000;NA;NA;NA;NA;931000;931000;980000;980000;980000;NA;931000;931000;NA;931000;931000;NA;931000;93…
NA;NA;NA;NA;NA;NA;NA;NA;NA;NA;NA;NA;NA;931000;NA;NA;NA;NA;980000;NA;980000;NA;980000;NA;NA;NA;NA;NA;NA;NA;NA;NA;980000;980000;980000;980000;NA;NA;980000;980000;980000;980000;NA;NA;900000;NA;931000;931000;NA;931000;931000;NA;NA;NA;NA;931000;931000;NA;931000;931000;NA;NA;NA;NA;931000;931000;NA;NA;NA;NA;NA;NA;931000;931000;NA;NA;NA;NA;931000;931000;980000;980000;980000;NA;931000;931000;NA;931000;931…
NA;NA;NA;NA;NA;NA;NA;NA;NA;931000;931000;931000;NA;931000;NA;NA;NA;NA;980000;NA;980000;NA;980000;NA;NA;NA;NA;NA;NA;NA;NA;NA;980000;980000;980000;980000;NA;NA;980000;980000;980000;980000;900000;900000;900000;NA;931000;931000;NA;931000;931000;NA;931000;931000;NA;931000;931000;NA;900000;NA;NA;931000;931000;NA;NA;9	00E+05;NA;931000;931000;NA;NA;NA;931000;931000;NA;931000;931000;NA;931000;931000;980000;980000;980000;NA;931000;931000;NA;931000;931000;NA;931000;931000;NA;931000;931000;NA;931000;931000;NA;NA;NA;NA;NA;NA;NA;NA;NA;NA;NA;NA;NA;980000;NA;NA;NA;NA;NA;980000;980000;980000;980000;980000;980000;980000;980000;980000;980000;980000;980000;980000;980000;980000;980000;980000;980000;980000;980000;980000;9800…
NA;NA;NA;NA;NA;NA;NA;NA;NA;931000;NA;NA;NA;NA;NA;NA;NA;NA;980000;NA;980000;NA;980000;NA;NA;NA;NA;NA;NA;NA;NA;NA;980000;980000;980000;980000;NA;NA;980000;980000;980000;980000;NA;931000;931000;NA;NA;NA;NA;NA;NA;NA;NA;NA;NA;931000;931000;NA;NA;NA;NA;NA;NA;NA;NA;NA;NA;931000;931000;NA;NA;NA;931000;931000;NA;931000;931000;NA;931000;931000;980000;980000;980000;NA;931000;931000;NA;931000;931000;NA;93100…
NA;NA;NA;NA;NA;NA;NA;NA;NA;NA;NA;NA;NA;NA;NA;NA;NA;NA;980000;NA;980000;NA;980000;NA;NA;NA;NA;NA;NA;NA;NA;NA;980000;980000;980000;980000;NA;NA;980000;980000;980000;980000;NA;NA;900000;NA;931000;931000;NA;931000;931000;NA;NA;900000;NA;931000;931000;NA;931000;931000;NA;931000;931000;NA;931000;931000;NA;931000;931000;NA;931000;NA;931000;931000;NA;931000;931000;NA;931000;931000;980000;980000;980000;NA…
NA;NA;NA;NA;NA;NA;NA;NA;NA;931000;900000;NA;NA;NA;NA;NA;NA;NA;980000;NA;980000;NA;980000;NA;NA;NA;NA;NA;NA;NA;NA;NA;980000;980000;980000;980000;NA;NA;980000;980000;980000;980000;NA;NA;NA;NA;931000;931000;NA;931000;931000;NA;NA;NA;NA;931000;931000;NA;NA;NA;NA;931000;931000;NA;NA;NA;NA;931000;931000;NA;NA;NA;931000;931000;NA;931000;931000;NA;931000;931000;980000;980000;980000;NA;931000;931000;NA;93…
NA;NA;NA;NA;NA;NA;NA;NA;NA;NA;NA;NA;NA;NA;NA;NA;NA;NA;980000;NA;980000;NA;980000;NA;NA;NA;NA;NA;NA;NA;NA;NA;980000;980000;980000;980000;NA;NA;980000;980000;980000;980000;NA;NA;NA;NA;931000;931000;NA;NA;900000;NA;931000;931000;NA;931000;931000;NA;931000;931000;NA;NA;NA;NA;931000;931000;NA;NA;NA;NA;NA;NA;931000;931000;NA;931000;931000;NA;931000;931000;980000;980000;980000;NA;931000;931000;NA;931000…
NA;NA;NA;NA;NA;NA;NA;NA;NA;NA;NA;NA;NA;931000;NA;NA;NA;NA;980000;NA;980000;NA;980000;NA;NA;NA;NA;NA;NA;NA;NA;NA;980000;980000;980000;980000;NA;NA;980000;980000;980000;980000;NA;NA;NA;NA;NA;NA;NA;NA;NA;NA;NA;NA;NA;931000;931000;NA;NA;NA;NA;NA;NA;NA;NA;NA;NA;NA;NA;NA;NA;NA;931000;931000;NA;931000;931000;NA;931000;931000;980000;980000;980000;NA;NA;NA;NA;931000;931000;NA;931000;931000;NA;931000;93100…
NA;NA;NA;NA;NA;NA;NA;NA;NA;NA;NA;NA;NA;931000;NA;NA;NA;NA;980000;900000;980000;NA;980000;NA;NA;NA;NA;NA;NA;NA;NA;NA;980000;980000;980000;980000;NA;NA;980000;980000;980000;980000;NA;931000;931000;NA;931000;931000;NA;931000;931000;NA;931000;931000;NA;931000;931000;NA;931000;931000;NA;931000;931000;NA;931000;931000;NA;931000;931000;NA;931000;NA;931000;931000;NA;931000;931000;NA;931000;931000;980000;…	00E+05;NA;NA;980000;NA;NA;NA;NA;NA;980000;980000;980000;980000;980000;980000;980000;980000;980000;980000;980000;980000;980000;980000;980000;980000;980000;980000;980000;980000;980000;980000;980000;980000;980000;980000;980000;980000;980000;980000;980000;980000;980000;980000;980000;980000;980000;980000;NA;NA;NA;NA;NA;NA;NA;NA;NA;NA;NA;NA;980000;980000;980000;980000;980000;980000;980000;980000;980000…
NA;NA;NA;NA;NA;NA;NA;NA;NA;NA;900000;900000;NA;NA;NA;NA;NA;NA;980000;NA;980000;NA;980000;NA;NA;NA;NA;NA;NA;NA;NA;NA;980000;980000;980000;980000;NA;NA;980000;980000;980000;980000;NA;NA;NA;NA;NA;NA;NA;NA;NA;NA;931000;931000;NA;931000;931000;NA;931000;931000;NA;931000;931000;NA;931000;931000;NA;931000;931000;NA;931000;NA;931000;931000;NA;931000;931000;NA;931000;931000;980000;980000;980000;NA;931000;…
NA;NA;NA;NA;NA;NA;NA;NA;NA;NA;NA;NA;NA;931000;NA;NA;NA;NA;980000;900000;980000;NA;980000;NA;NA;NA;NA;NA;NA;NA;NA;NA;980000;980000;980000;980000;NA;NA;980000;980000;980000;980000;NA;NA;NA;NA;931000;931000;NA;NA;NA;NA;NA;NA;NA;931000;931000;NA;NA;NA;NA;931000;931000;NA;NA;NA;NA;931000;931000;NA;NA;NA;931000;931000;NA;931000;931000;NA;931000;931000;980000;980000;980000;NA;931000;931000;NA;931000;931…
NA;NA;NA;NA;NA;NA;NA;NA;NA;931000;NA;NA;900000;9	00E+05;9	00E+05;900000;900000;900000;980000;900000;980000;NA;980000;NA;NA;NA;NA;NA;NA;NA;NA;NA;980000;980000;980000;980000;NA;NA;980000;980000;980000;980000;NA;900000;NA;NA;931000;931000;NA;NA;NA;NA;NA;NA;NA;931000;931000;NA;NA;NA;NA;931000;931000;NA;NA;NA;NA;931000;931000;NA;NA;NA;931000;931000;NA;931000;931000;NA;931000;931000;980000;980000;980000;NA;931000;931000;NA;931000;931000;NA;931000;931000;NA;93…
NA;NA;NA;NA;NA;NA;NA;NA;NA;NA;NA;NA;NA;NA;NA;NA;NA;NA;980000;900000;980000;NA;980000;NA;NA;NA;NA;NA;NA;NA;NA;NA;980000;980000;980000;980000;NA;NA;980000;980000;980000;980000;NA;NA;NA;NA;931000;931000;NA;NA;NA;NA;NA;NA;NA;931000;931000;NA;931000;931000;NA;931000;931000;NA;931000;931000;NA;931000;931000;NA;931000;NA;931000;931000;NA;931000;931000;NA;931000;931000;980000;980000;980000;NA;931000;9310…
NA;NA;NA;NA;NA;NA;NA;NA;NA;931000;931000;931000;NA;931000;NA;NA;NA;NA;980000;NA;980000;NA;980000;NA;NA;NA;NA;NA;NA;NA;NA;NA;980000;980000;980000;980000;NA;NA;980000;980000;980000;980000;NA;900000;NA;NA;931000;931000;NA;NA;900000;NA;NA;NA;NA;931000;931000;NA;NA;NA;NA;931000;931000;NA;NA;NA;NA;931000;931000;NA;NA;NA;931000;931000;NA;931000;931000;NA;931000;931000;980000;980000;980000;NA;931000;9310…	00E+05;9	00E+05;9	00E+05;980000;980000;980000;980000;980000;980000;980000;980000;980000;980000;980000;980000;980000;980000;980000;980000;980000;980000;980000;980000;980000;980000;980000;980000;980000;980000;980000;980000;980000;980000;980000;980000;980000;980000;980000;980000;980000;980000;NA;NA;NA;NA;NA;NA;NA;NA;NA;NA;NA;NA;980000;980000;980000;980000;980000;980000;980000;980000;980000;980000;NA;NA;NA;NA;NA;NA;NA…
NA;NA;NA;NA;NA;NA;NA;NA;NA;NA;NA;NA;NA;931000;NA;NA;NA;NA;980000;900000;980000;NA;980000;NA;NA;NA;NA;NA;NA;NA;NA;NA;980000;980000;980000;980000;NA;NA;980000;980000;980000;980000;NA;NA;NA;NA;931000;931000;NA;NA;NA;NA;NA;NA;NA;931000;931000;NA;931000;931000;NA;931000;931000;NA;931000;931000;NA;931000;931000;NA;931000;NA;931000;931000;NA;931000;931000;NA;931000;931000;980000;980000;980000;NA;931000;…
NA;NA;NA;NA;NA;NA;NA;NA;NA;NA;NA;NA;NA;NA;NA;NA;NA;NA;980000;NA;980000;NA;980000;NA;NA;NA;NA;NA;NA;NA;NA;NA;980000;980000;980000;980000;NA;NA;980000;980000;980000;980000;NA;NA;NA;NA;931000;931000;NA;931000;931000;NA;900000;NA;NA;931000;931000;NA;NA;NA;NA;931000;931000;NA;NA;NA;NA;931000;931000;NA;NA;NA;NA;NA;NA;931000;931000;NA;931000;931000;980000;980000;980000;NA;931000;931000;NA;931000;931000;…
NA;NA;NA;NA;NA;NA;NA;NA;NA;NA;NA;NA;NA;NA;NA;NA;NA;NA;980000;NA;980000;NA;980000;NA;NA;NA;NA;NA;NA;NA;NA;NA;980000;980000;980000;980000;NA;NA;980000;980000;980000;980000;NA;NA;NA;NA;931000;931000;NA;NA;NA;NA;931000;931000;NA;931000;931000;NA;NA;NA;NA;931000;931000;NA;NA;NA;NA;931000;931000;NA;NA;NA;931000;931000;NA;931000;931000;NA;931000;931000;980000;980000;980000;NA;931000;931000;NA;931000;931…
NA;NA;NA;NA;NA;NA;NA;NA;NA;NA;NA;NA;NA;NA;NA;NA;NA;NA;980000;NA;980000;NA;980000;NA;NA;NA;NA;NA;NA;NA;NA;NA;980000;980000;980000;980000;NA;NA;980000;980000;980000;980000;NA;NA;NA;NA;931000;931000;NA;NA;NA;NA;NA;NA;NA;931000;931000;NA;NA;NA;NA;931000;931000;NA;NA;NA;NA;931000;931000;NA;NA;NA;931000;931000;NA;931000;931000;NA;931000;931000;980000;980000;980000;NA;931000;931000;NA;931000;931000;NA;9…
NA;NA;NA;NA;NA;NA;NA;NA;NA;931000;931000;931000;NA;NA;NA;NA;NA;NA;980000;NA;980000;NA;980000;NA;NA;NA;NA;NA;NA;NA;NA;NA;980000;980000;980000;980000;NA;NA;980000;980000;980000;980000;NA;NA;NA;NA;931000;931000;NA;NA;900000;NA;NA;NA;NA;931000;931000;NA;NA;NA;NA;931000;931000;NA;NA;NA;NA;931000;931000;NA;NA;NA;931000;931000;NA;931000;931000;NA;931000;931000;980000;980000;980000;NA;931000;931000;NA;93…
NA;NA;NA;NA;NA;NA;NA;NA;NA;NA;NA;NA;NA;NA;NA;NA;NA;NA;980000;900000;980000;NA;980000;NA;NA;NA;NA;NA;NA;NA;960000;NA;980000;980000;980000;980000;NA;960000;980000;980000;980000;980000;NA;NA;NA;NA;931000;931000;NA;931000;931000;NA;NA;NA;NA;931000;931000;NA;931000;931000;NA;NA;NA;NA;931000;931000;NA;NA;NA;NA;NA;NA;931000;931000;NA;NA;NA;NA;931000;931000;980000;980000;980000;NA;931000;931000;NA;931000…	00E+05;9	00E+05;980000;980000;980000;980000;980000;980000;980000;980000;980000;980000;980000;980000;980000;980000;980000;980000;980000;980000;980000;980000;980000;980000;980000;980000;980000;980000;980000;980000;980000;980000;980000;980000;980000;980000;980000;980000;980000;980000;NA;NA;NA;NA;NA;NA;NA;NA;NA;NA;NA;NA;980000;980000;980000;980000;980000;980000;980000;980000;980000;980000;NA;NA;NA;NA;NA;NA;NA…
NA;NA;NA;NA;NA;NA;NA;NA;NA;NA;NA;NA;NA;NA;NA;NA;NA;NA;980000;NA;980000;NA;980000;NA;NA;NA;NA;NA;NA;NA;NA;NA;980000;980000;980000;980000;NA;NA;980000;980000;980000;980000;NA;NA;NA;NA;931000;931000;NA;NA;900000;NA;NA;NA;NA;931000;931000;NA;931000;931000;NA;931000;931000;NA;931000;931000;NA;931000;931000;NA;931000;NA;931000;931000;NA;931000;931000;NA;931000;931000;980000;980000;980000;NA;931000;9310…
NA;NA;NA;NA;NA;NA;900000;NA;NA;NA;NA;NA;NA;NA;NA;NA;NA;NA;980000;NA;980000;NA;980000;NA;NA;NA;NA;NA;NA;NA;NA;NA;980000;980000;980000;980000;NA;NA;980000;980000;980000;980000;NA;NA;NA;NA;NA;NA;NA;931000;931000;NA;931000;931000;NA;931000;931000;NA;931000;931000;NA;NA;NA;NA;931000;931000;NA;NA;NA;NA;NA;NA;931000;931000;NA;NA;NA;NA;931000;931000;980000;980000;980000;NA;931000;931000;NA;931000;931000;…
NA;NA;NA;NA;NA;NA;NA;NA;NA;NA;NA;900000;NA;NA;NA;NA;NA;NA;980000;NA;980000;NA;980000;NA;NA;NA;NA;NA;NA;NA;NA;NA;980000;980000;980000;980000;NA;NA;980000;980000;980000;980000;NA;NA;NA;NA;931000;931000;NA;NA;NA;NA;NA;NA;NA;931000;931000;NA;931000;931000;NA;931000;931000;NA;931000;931000;NA;931000;931000;NA;931000;NA;931000;931000;NA;931000;931000;NA;931000;931000;980000;980000;980000;NA;931000;9310…
NA;NA;NA;NA;NA;NA;NA;NA;NA;931000;931000;931000;NA;NA;NA;NA;NA;NA;980000;NA;980000;NA;980000;NA;NA;NA;NA;NA;NA;NA;NA;NA;980000;980000;980000;980000;NA;NA;980000;980000;980000;980000;NA;931000;931000;NA;931000;931000;NA;931000;931000;NA;NA;900000;NA;931000;931000;NA;900000;NA;NA;931000;931000;NA;NA;9	00E+05;NA;931000;931000;NA;NA;NA;931000;931000;NA;931000;931000;NA;931000;931000;980000;980000;980000;NA;931000;931000;NA;931000;931000;NA;931000;931000;NA;931000;931000;NA;931000;931000;NA;NA;NA;NA;NA;NA;NA;900000;NA;NA;NA;NA;NA;980000;NA;NA;NA;NA;NA;980000;980000;980000;980000;980000;980000;980000;980000;980000;980000;980000;980000;980000;980000;980000;980000;980000;980000;980000;980000;980000;…
NA;NA;NA;NA;NA;NA;NA;NA;NA;NA;NA;NA;NA;931000;931000;NA;NA;NA;980000;NA;980000;NA;980000;NA;NA;NA;NA;NA;NA;NA;NA;NA;980000;980000;980000;980000;NA;NA;980000;980000;980000;980000;NA;900000;900000;NA;931000;931000;NA;900000;900000;NA;900000;900000;NA;931000;931000;NA;931000;931000;NA;931000;931000;NA;931000;931000;NA;931000;931000;NA;931000;NA;931000;931000;NA;931000;931000;NA;931000;931000;980000;…
NA;NA;NA;NA;NA;NA;NA;NA;NA;NA;NA;NA;NA;NA;NA;NA;NA;NA;980000;NA;980000;NA;980000;NA;NA;NA;NA;NA;NA;NA;NA;NA;980000;980000;980000;980000;NA;NA;980000;980000;980000;980000;NA;NA;NA;NA;931000;931000;NA;NA;NA;NA;931000;931000;NA;931000;931000;NA;931000;931000;NA;931000;931000;NA;931000;931000;NA;931000;931000;NA;931000;NA;931000;931000;NA;931000;931000;NA;931000;931000;980000;980000;980000;NA;931000;…
NA;NA;NA;NA;NA;NA;NA;NA;NA;NA;NA;NA;NA;931000;931000;NA;NA;NA;980000;900000;980000;NA;980000;NA;NA;NA;NA;NA;NA;NA;NA;NA;980000;980000;980000;980000;NA;NA;980000;980000;980000;980000;NA;NA;NA;NA;931000;931000;NA;NA;NA;NA;931000;931000;NA;931000;931000;NA;931000;931000;NA;931000;931000;NA;931000;931000;NA;931000;931000;NA;931000;NA;931000;931000;NA;931000;931000;NA;931000;931000;980000;980000;98000…
NA;NA;NA;NA;NA;NA;NA;NA;NA;931000;931000;931000;NA;NA;931000;NA;NA;NA;980000;NA;980000;NA;980000;NA;NA;NA;NA;NA;NA;NA;NA;NA;980000;980000;980000;980000;NA;NA;980000;980000;980000;980000;NA;NA;NA;NA;931000;931000;NA;NA;NA;NA;NA;NA;NA;931000;931000;NA;931000;931000;NA;931000;931000;NA;931000;931000;NA;931000;931000;NA;931000;NA;931000;931000;NA;931000;931000;NA;931000;931000;980000;980000;980000;NA…
NA;NA;NA;NA;NA;NA;NA;NA;NA;NA;NA;NA;NA;NA;NA;NA;NA;NA;980000;NA;980000;NA;980000;NA;NA;NA;NA;NA;NA;NA;NA;960000;980000;980000;980000;980000;NA;NA;980000;980000;980000;980000;NA;NA;NA;NA;931000;931000;NA;NA;NA;NA;931000;931000;NA;931000;931000;NA;NA;NA;NA;931000;931000;NA;NA;NA;NA;931000;931000;NA;NA;NA;NA;NA;NA;931000;931000;NA;931000;931000;980000;980000;980000;NA;931000;931000;NA;931000;931000;…
NA;NA;NA;NA;NA;NA;NA;NA;NA;931000;931000;931000;NA;NA;NA;NA;NA;NA;980000;NA;980000;NA;980000;NA;NA;NA;NA;NA;NA;NA;NA;NA;980000;980000;980000;980000;NA;NA;980000;980000;980000;980000;NA;NA;NA;NA;931000;931000;NA;NA;NA;NA;NA;NA;NA;931000;931000;NA;931000;931000;NA;931000;931000;NA;931000;931000;NA;931000;931000;NA;931000;NA;931000;931000;NA;931000;931000;NA;931000;931000;980000;980000;980000;NA;931…
NA;NA;NA;NA;NA;NA;NA;NA;NA;931000;931000;931000;NA;NA;NA;NA;NA;NA;980000;NA;980000;NA;980000;NA;NA;NA;NA;NA;NA;NA;NA;NA;980000;980000;980000;980000;NA;NA;980000;980000;980000;980000;NA;NA;NA;NA;931000;931000;NA;NA;NA;NA;NA;NA;NA;931000;931000;NA;931000;931000;NA;931000;931000;NA;931000;931000;NA;931000;931000;NA;931000;NA;931000;931000;NA;931000;931000;NA;931000;931000;980000;980000;980000;NA;931…
NA;NA;NA;NA;NA;NA;NA;NA;NA;NA;NA;NA;NA;NA;NA;NA;NA;NA;980000;900000;980000;NA;980000;NA;NA;NA;NA;NA;960000;NA;NA;NA;980000;980000;980000;980000;NA;NA;980000;980000;980000;980000;NA;NA;NA;NA;931000;931000;NA;931000;931000;NA;931000;931000;NA;931000;931000;NA;931000;931000;NA;931000;931000;NA;931000;931000;NA;931000;931000;NA;931000;NA;931000;931000;NA;931000;931000;NA;931000;931000;980000;980000;9…
NA;NA;NA;NA;NA;NA;NA;NA;NA;931000;931000;931000;NA;NA;NA;NA;NA;NA;980000;NA;980000;NA;980000;NA;NA;NA;NA;NA;960000;960000;NA;NA;980000;980000;980000;980000;NA;NA;980000;980000;980000;980000;NA;NA;NA;NA;931000;931000;NA;900000;900000;NA;NA;NA;NA;931000;931000;NA;NA;NA;NA;931000;931000;NA;NA;NA;NA;931000;931000;NA;NA;NA;931000;931000;NA;931000;931000;NA;931000;931000;980000;980000;980000;NA;931000;…
NA;NA;NA;NA;NA;NA;NA;NA;NA;NA;NA;NA;NA;NA;NA;NA;NA;NA;980000;900000;980000;NA;980000;NA;NA;NA;NA;NA;NA;NA;NA;NA;980000;980000;980000;980000;NA;NA;980000;980000;980000;980000;NA;NA;NA;NA;931000;931000;NA;NA;NA;NA;NA;NA;NA;931000;931000;NA;NA;NA;NA;931000;931000;NA;NA;NA;NA;931000;931000;NA;NA;NA;931000;931000;NA;931000;931000;NA;931000;931000;980000;980000;980000;NA;931000;931000;NA;931000;931000;…	00E+05;9	00E+05;9	00E+05;9	00E+05;9	00E+05;980000;900000;NA;NA;9	00E+05;9	00E+05;980000;980000;980000;980000;980000;980000;980000;980000;980000;980000;980000;980000;980000;980000;980000;980000;980000;980000;980000;980000;980000;980000;980000;980000;980000;980000;980000;980000;980000;980000;980000;980000;980000;980000;980000;980000;980000;980000;NA;NA;NA;NA;NA;NA;NA;NA;NA;NA;NA;NA;980000;980000;980000;980000;980000;980000;980000;980000;980000;980000;NA;NA;NA;NA;NA;NA;NA…
NA;NA;NA;NA;NA;NA;NA;NA;NA;931000;931000;931000;NA;NA;NA;NA;NA;NA;980000;NA;980000;NA;980000;NA;NA;NA;NA;NA;NA;NA;NA;NA;980000;980000;980000;980000;NA;NA;980000;980000;980000;980000;NA;NA;NA;NA;931000;931000;NA;NA;NA;NA;NA;NA;NA;931000;931000;NA;NA;NA;NA;NA;NA;NA;NA;NA;NA;931000;931000;NA;NA;NA;931000;931000;NA;931000;931000;NA;931000;931000;980000;980000;980000;NA;931000;931000;NA;931000;931000;…
NA;NA;NA;NA;NA;NA;NA;NA;NA;931000;931000;931000;NA;931000;NA;NA;NA;NA;980000;NA;980000;NA;980000;NA;NA;NA;NA;NA;NA;NA;NA;NA;980000;980000;980000;980000;NA;NA;980000;980000;980000;980000;NA;NA;NA;NA;931000;931000;NA;NA;NA;NA;NA;NA;NA;931000;931000;NA;NA;NA;NA;NA;NA;NA;NA;NA;NA;931000;931000;NA;NA;NA;931000;931000;NA;931000;931000;NA;931000;931000;980000;980000;980000;NA;931000;931000;NA;931000;931…
NA;NA;NA;NA;NA;NA;NA;NA;NA;NA;NA;NA;NA;NA;NA;NA;NA;NA;980000;NA;980000;NA;980000;NA;NA;NA;NA;NA;NA;NA;NA;NA;980000;980000;980000;980000;NA;NA;980000;980000;980000;980000;NA;NA;NA;NA;931000;931000;NA;NA;900000;NA;NA;900000;NA;931000;931000;NA;931000;931000;NA;931000;931000;NA;931000;931000;NA;931000;931000;NA;931000;NA;931000;931000;NA;931000;931000;NA;NA;NA;980000;980000;980000;NA;NA;NA;NA;931000…
NA;NA;NA;NA;NA;NA;NA;NA;NA;NA;NA;NA;NA;NA;NA;NA;NA;NA;980000;900000;980000;NA;980000;NA;NA;NA;NA;NA;NA;NA;NA;NA;980000;980000;980000;980000;NA;NA;980000;980000;980000;980000;NA;NA;NA;NA;NA;NA;NA;NA;NA;NA;931000;931000;NA;931000;931000;NA;931000;931000;NA;NA;NA;NA;NA;NA;NA;NA;NA;NA;NA;NA;931000;931000;NA;931000;931000;NA;931000;931000;980000;980000;980000;NA;931000;931000;NA;931000;931000;NA;93100…
NA;NA;NA;NA;NA;NA;NA;NA;NA;NA;NA;NA;NA;NA;NA;NA;NA;NA;980000;NA;980000;NA;980000;NA;NA;NA;NA;NA;NA;NA;NA;NA;980000;980000;980000;980000;NA;NA;980000;980000;980000;980000;NA;NA;900000;NA;931000;931000;NA;931000;931000;NA;NA;NA;NA;931000;931000;NA;NA;NA;NA;9	00E+05;NA;NA;NA;9	00E+05;NA;NA;900000;NA;NA;NA;931000;931000;NA;931000;931000;NA;931000;931000;980000;980000;980000;NA;NA;NA;NA;931000;931000;NA;931000;931000;NA;931000;931000;NA;931000;931000;NA;NA;NA;NA;NA;NA;NA;900000;NA;NA;NA;NA;NA;980000;NA;NA;NA;NA;NA;980000;980000;980000;980000;980000;980000;980000;980000;980000;980000;980000;980000;980000;980000;980000;980000;980000;980000;980000;980000;980000;980000;98000…
NA;NA;NA;NA;NA;NA;NA;NA;NA;931000;931000;931000;NA;NA;NA;NA;NA;NA;980000;NA;980000;NA;980000;NA;NA;NA;NA;NA;NA;NA;NA;NA;980000;980000;980000;980000;NA;NA;980000;980000;980000;980000;NA;NA;NA;NA;931000;931000;NA;NA;900000;NA;931000;931000;NA;931000;931000;NA;931000;931000;NA;931000;931000;NA;931000;931000;NA;931000;931000;NA;931000;NA;931000;931000;NA;931000;931000;NA;931000;931000;980000;980000;9…	00E+05;NA;NA;980000;980000;980000;980000;980000;980000;980000;980000;980000;980000;980000;980000;980000;980000;980000;980000;980000;980000;980000;980000;980000;980000;980000;980000;980000;980000;980000;980000;980000;980000;980000;980000;980000;980000;980000;980000;980000;980000;NA;NA;NA;NA;NA;NA;NA;NA;NA;NA;NA;NA;980000;980000;980000;980000;980000;980000;980000;980000;980000;980000;NA;NA;NA;NA;NA…
NA;NA;NA;NA;NA;NA;900000;NA;NA;NA;NA;NA;900000;9	00E+05;9	00E+05;900000;900000;900000;980000;NA;980000;NA;980000;NA;NA;960000;NA;NA;NA;NA;960000;NA;980000;980000;980000;980000;NA;960000;980000;980000;980000;980000;NA;NA;NA;NA;931000;931000;900000;900000;900000;NA;NA;NA;NA;931000;931000;NA;NA;NA;NA;NA;NA;NA;NA;NA;NA;931000;931000;NA;NA;NA;931000;931000;NA;931000;931000;NA;931000;931000;980000;980000;980000;NA;900000;NA;NA;931000;931000;NA;931000;931000;N…
NA;NA;NA;NA;NA;NA;NA;NA;NA;931000;931000;931000;NA;NA;NA;NA;NA;NA;980000;NA;980000;NA;980000;NA;NA;NA;NA;NA;NA;NA;NA;NA;980000;980000;980000;980000;NA;NA;980000;980000;980000;980000;NA;NA;NA;NA;931000;931000;NA;NA;NA;NA;NA;NA;NA;931000;931000;NA;NA;NA;NA;931000;931000;NA;NA;9	00E+05;NA;931000;931000;NA;NA;NA;931000;931000;NA;931000;931000;NA;931000;931000;980000;980000;980000;NA;931000;931000;NA;931000;931000;NA;931000;931000;NA;931000;931000;NA;931000;931000;NA;NA;NA;NA;NA;NA;NA;900000;NA;NA;NA;NA;NA;980000;NA;NA;NA;NA;NA;980000;980000;980000;980000;980000;980000;980000;980000;980000;980000;980000;980000;980000;980000;980000;980000;980000;980000;980000;980000;980000;…
NA;NA;NA;NA;NA;NA;NA;NA;NA;931000;931000;931000;NA;NA;NA;NA;NA;NA;980000;NA;980000;NA;980000;NA;NA;NA;NA;NA;NA;NA;NA;NA;980000;980000;980000;980000;NA;NA;980000;980000;980000;980000;NA;NA;NA;NA;NA;NA;NA;NA;NA;NA;NA;NA;NA;931000;931000;NA;NA;NA;NA;931000;931000;NA;NA;NA;NA;931000;931000;NA;NA;NA;931000;931000;NA;931000;931000;NA;931000;931000;980000;980000;980000;NA;931000;931000;NA;931000;931000;…	00E+05;NA;NA;980000;NA;NA;NA;NA;NA;980000;980000;980000;980000;980000;980000;980000;980000;980000;980000;980000;980000;980000;980000;980000;980000;980000;980000;980000;980000;980000;980000;980000;980000;980000;980000;980000;980000;980000;980000;980000;980000;980000;980000;980000;980000;980000;980000;NA;NA;NA;NA;NA;NA;NA;NA;NA;NA;NA;NA;980000;980000;980000;980000;980000;980000;980000;980000;980000…
NA;NA;NA;NA;NA;NA;900000;NA;NA;NA;NA;NA;NA;NA;NA;NA;NA;NA;980000;NA;980000;NA;980000;NA;NA;NA;NA;NA;NA;NA;NA;NA;980000;980000;980000;980000;NA;NA;980000;980000;980000;980000;NA;900000;NA;NA;931000;931000;NA;900000;900000;NA;900000;NA;NA;931000;931000;NA;931000;931000;NA;931000;931000;NA;931000;931000;NA;931000;931000;NA;931000;NA;931000;931000;NA;931000;931000;NA;931000;931000;980000;980000;98000…
NA;NA;NA;NA;NA;NA;900000;NA;NA;NA;NA;NA;NA;NA;NA;NA;NA;NA;980000;NA;980000;NA;980000;NA;NA;NA;NA;NA;NA;NA;NA;NA;980000;980000;980000;980000;NA;NA;980000;980000;980000;980000;NA;NA;NA;NA;NA;NA;NA;NA;NA;NA;NA;NA;NA;931000;931000;NA;NA;NA;NA;NA;NA;NA;NA;NA;NA;931000;931000;NA;NA;NA;931000;931000;NA;931000;931000;NA;931000;931000;980000;980000;980000;NA;931000;931000;NA;931000;931000;NA;931000;931000…
NA;NA;NA;NA;NA;NA;NA;NA;NA;NA;NA;NA;NA;NA;NA;NA;NA;NA;980000;NA;980000;NA;980000;NA;NA;NA;NA;NA;NA;NA;NA;NA;980000;980000;980000;980000;NA;NA;980000;980000;980000;980000;NA;NA;900000;NA;931000;931000;NA;NA;NA;NA;NA;900000;NA;931000;931000;NA;NA;NA;NA;931000;931000;NA;NA;NA;NA;931000;931000;NA;NA;NA;931000;931000;NA;931000;931000;NA;931000;931000;980000;980000;980000;NA;931000;931000;NA;931000;931…	00E+05;NA;NA;980000;NA;NA;NA;NA;NA;980000;980000;980000;980000;980000;980000;980000;980000;980000;980000;980000;980000;980000;980000;980000;980000;980000;980000;980000;980000;980000;980000;980000;980000;980000;980000;980000;980000;980000;980000;980000;980000;980000;980000;980000;980000;980000;980000;NA;NA;NA;NA;NA;NA;NA;NA;NA;NA;NA;NA;980000;980000;980000;980000;980000;980000;980000;980000;980000…
NA;NA;NA;NA;NA;NA;NA;NA;NA;931000;900000;NA;NA;NA;NA;NA;NA;NA;980000;NA;980000;NA;980000;NA;NA;NA;NA;NA;NA;NA;NA;NA;980000;980000;980000;980000;NA;NA;980000;980000;980000;980000;NA;NA;NA;NA;931000;931000;NA;NA;NA;NA;931000;931000;NA;931000;931000;NA;931000;931000;NA;931000;931000;NA;931000;931000;NA;931000;931000;NA;931000;NA;931000;931000;NA;931000;931000;NA;931000;931000;980000;980000;980000;NA…
NA;NA;NA;NA;NA;NA;NA;NA;NA;931000;NA;NA;NA;931000;NA;NA;NA;NA;980000;NA;980000;NA;980000;NA;NA;960000;NA;NA;NA;NA;NA;NA;980000;980000;980000;980000;NA;NA;980000;980000;980000;980000;NA;931000;931000;NA;931000;931000;NA;NA;NA;NA;931000;931000;NA;931000;931000;NA;931000;931000;NA;931000;931000;NA;931000;931000;NA;931000;931000;NA;931000;NA;931000;931000;NA;931000;931000;NA;931000;931000;980000;9800…
NA;NA;NA;NA;NA;NA;NA;NA;NA;931000;NA;NA;NA;NA;NA;NA;NA;NA;980000;900000;980000;NA;980000;NA;NA;NA;NA;NA;NA;NA;960000;NA;980000;980000;980000;980000;NA;960000;980000;980000;980000;980000;NA;931000;931000;NA;931000;931000;NA;NA;NA;NA;900000;NA;NA;931000;931000;NA;931000;931000;NA;NA;NA;NA;931000;931000;NA;NA;NA;NA;NA;NA;931000;931000;NA;931000;931000;NA;931000;931000;980000;980000;980000;NA;931000;…
NA;NA;NA;NA;NA;NA;NA;NA;NA;931000;931000;931000;NA;931000;NA;NA;NA;NA;980000;NA;980000;NA;980000;NA;NA;NA;NA;NA;NA;960000;NA;960000;980000;980000;980000;980000;NA;NA;980000;980000;980000;980000;NA;NA;NA;NA;931000;931000;NA;NA;NA;NA;NA;NA;NA;931000;931000;NA;NA;NA;NA;931000;931000;NA;NA;NA;NA;931000;931000;NA;NA;NA;931000;931000;NA;931000;931000;NA;931000;931000;980000;980000;980000;NA;931000;9310…
NA;NA;NA;NA;NA;NA;NA;NA;NA;931000;931000;931000;NA;931000;NA;NA;NA;NA;980000;900000;980000;NA;980000;NA;NA;NA;NA;NA;NA;NA;NA;NA;980000;980000;980000;980000;NA;NA;980000;980000;980000;980000;NA;NA;NA;NA;931000;931000;NA;NA;NA;NA;NA;NA;NA;931000;931000;NA;NA;NA;NA;931000;931000;NA;NA;NA;NA;931000;931000;NA;NA;NA;931000;931000;NA;931000;931000;NA;931000;931000;980000;980000;980000;NA;NA;NA;NA;931000…
NA;NA;NA;NA;NA;NA;NA;NA;NA;NA;NA;NA;NA;NA;NA;NA;NA;NA;980000;NA;980000;NA;980000;NA;NA;NA;NA;NA;NA;NA;NA;NA;980000;980000;980000;980000;NA;NA;980000;980000;980000;980000;NA;NA;NA;NA;931000;931000;NA;NA;NA;NA;900000;NA;NA;931000;931000;NA;931000;931000;NA;931000;931000;NA;931000;931000;NA;931000;931000;NA;931000;NA;931000;931000;NA;931000;931000;NA;931000;931000;980000;980000;980000;NA;931000;9310…
NA;NA;NA;NA;NA;NA;900000;NA;NA;NA;NA;NA;NA;NA;NA;NA;NA;NA;980000;900000;980000;NA;980000;NA;NA;NA;NA;NA;NA;NA;NA;NA;980000;980000;980000;980000;NA;NA;980000;980000;980000;980000;NA;NA;NA;NA;NA;NA;NA;NA;NA;NA;NA;NA;NA;931000;931000;NA;931000;931000;NA;931000;931000;NA;931000;931000;NA;931000;931000;NA;931000;NA;931000;931000;NA;931000;931000;NA;931000;931000;980000;980000;980000;NA;931000;931000;N…
NA;NA;NA;NA;NA;NA;NA;NA;NA;NA;NA;NA;NA;NA;NA;NA;NA;NA;980000;NA;980000;NA;980000;NA;NA;NA;NA;NA;NA;NA;NA;NA;980000;980000;980000;980000;NA;NA;980000;980000;980000;980000;NA;NA;NA;NA;931000;931000;NA;NA;NA;NA;NA;NA;NA;931000;931000;NA;931000;931000;NA;NA;NA;NA;NA;NA;NA;931000;931000;NA;NA;NA;931000;931000;NA;931000;931000;NA;931000;931000;980000;980000;980000;NA;931000;931000;NA;931000;931000;NA;9…
NA;NA;NA;NA;NA;NA;NA;NA;NA;NA;NA;NA;NA;NA;NA;NA;NA;NA;980000;NA;980000;NA;980000;NA;NA;NA;NA;NA;NA;NA;NA;NA;980000;980000;980000;980000;NA;NA;980000;980000;980000;980000;NA;NA;NA;NA;NA;NA;NA;931000;931000;NA;NA;NA;NA;931000;931000;NA;NA;NA;NA;NA;NA;NA;NA;NA;NA;931000;931000;NA;NA;NA;931000;931000;NA;NA;NA;NA;931000;931000;980000;980000;980000;NA;931000;931000;NA;931000;931000;NA;931000;931000;NA;…
NA;NA;NA;NA;NA;NA;NA;NA;NA;NA;NA;NA;NA;NA;NA;NA;NA;NA;980000;NA;980000;NA;980000;NA;NA;NA;NA;NA;NA;NA;NA;NA;980000;980000;980000;980000;NA;NA;980000;980000;980000;980000;NA;931000;931000;NA;931000;931000;NA;NA;900000;NA;931000;931000;NA;931000;931000;NA;931000;931000;NA;931000;931000;NA;931000;931000;NA;931000;931000;NA;931000;NA;931000;931000;NA;931000;931000;NA;931000;931000;980000;980000;98000…
NA;NA;NA;NA;NA;NA;NA;NA;NA;931000;931000;931000;NA;931000;NA;NA;NA;NA;980000;NA;980000;NA;980000;NA;NA;NA;NA;NA;NA;NA;NA;NA;980000;980000;980000;980000;NA;NA;980000;980000;980000;980000;NA;NA;NA;NA;931000;931000;NA;931000;931000;NA;NA;NA;NA;931000;931000;NA;931000;931000;NA;931000;931000;NA;931000;931000;NA;931000;931000;NA;931000;NA;931000;931000;NA;931000;931000;NA;931000;931000;980000;980000;9…
NA;NA;NA;NA;NA;NA;NA;NA;NA;NA;NA;NA;NA;NA;NA;NA;NA;NA;980000;900000;980000;NA;980000;NA;NA;NA;NA;NA;NA;NA;NA;NA;980000;980000;980000;980000;NA;NA;980000;980000;980000;980000;NA;931000;931000;NA;931000;931000;NA;NA;NA;NA;931000;931000;NA;931000;931000;NA;931000;931000;NA;931000;931000;NA;931000;931000;NA;931000;931000;NA;931000;NA;931000;931000;NA;931000;931000;NA;931000;931000;980000;980000;98000…
NA;NA;NA;NA;NA;NA;NA;NA;NA;NA;NA;NA;NA;NA;NA;NA;NA;NA;980000;NA;980000;NA;980000;NA;NA;NA;NA;NA;NA;NA;NA;NA;980000;980000;980000;980000;NA;NA;980000;980000;980000;980000;NA;900000;900000;NA;931000;931000;NA;931000;931000;NA;NA;NA;NA;931000;931000;NA;931000;931000;NA;931000;931000;NA;931000;931000;NA;931000;931000;NA;931000;NA;931000;931000;NA;931000;931000;NA;931000;931000;980000;980000;980000;NA…
NA;NA;NA;NA;NA;NA;NA;NA;NA;931000;931000;931000;NA;NA;NA;NA;NA;NA;980000;NA;980000;NA;980000;NA;NA;NA;NA;NA;NA;NA;NA;NA;980000;980000;980000;980000;NA;NA;980000;980000;980000;980000;NA;NA;NA;NA;931000;931000;NA;NA;NA;NA;931000;931000;NA;931000;931000;NA;NA;NA;NA;931000;931000;NA;NA;NA;NA;931000;931000;NA;NA;NA;931000;931000;NA;931000;931000;NA;931000;931000;980000;980000;980000;NA;931000;931000;N…	00E+05;9	00E+05;9	00E+05;9	00E+05;9	00E+05;980000;900000;NA;NA;9	00E+05;9	00E+05;980000;980000;980000;980000;980000;980000;980000;980000;980000;980000;980000;980000;980000;980000;980000;980000;980000;980000;980000;980000;980000;980000;980000;980000;980000;980000;980000;980000;980000;980000;980000;980000;980000;980000;980000;980000;980000;980000;NA;NA;NA;NA;NA;NA;NA;NA;NA;NA;NA;NA;980000;980000;980000;980000;980000;980000;980000;980000;980000;980000;NA;NA;NA;NA;NA;NA;NA…
NA;NA;NA;NA;NA;NA;NA;NA;NA;NA;NA;NA;NA;NA;NA;NA;NA;NA;980000;NA;980000;NA;980000;NA;NA;NA;NA;NA;NA;NA;NA;NA;980000;980000;980000;980000;NA;NA;980000;980000;980000;980000;NA;NA;NA;NA;931000;931000;NA;NA;NA;NA;NA;NA;NA;931000;931000;NA;NA;NA;NA;931000;931000;NA;NA;NA;NA;931000;931000;NA;NA;NA;931000;931000;NA;931000;931000;NA;931000;931000;980000;980000;980000;NA;931000;931000;NA;931000;931000;NA;9…
NA;NA;NA;NA;NA;NA;NA;NA;NA;NA;NA;NA;NA;931000;NA;NA;NA;NA;980000;NA;980000;NA;980000;NA;NA;NA;NA;NA;NA;NA;NA;NA;980000;980000;980000;980000;NA;NA;980000;980000;980000;980000;NA;NA;NA;NA;931000;931000;NA;NA;NA;900000;900000;900000;NA;931000;931000;NA;931000;931000;NA;931000;931000;NA;931000;931000;NA;931000;931000;NA;931000;NA;931000;931000;NA;931000;931000;NA;931000;931000;980000;980000;980000;NA…
NA;NA;NA;NA;NA;NA;NA;NA;NA;931000;931000;931000;NA;NA;NA;NA;NA;NA;980000;NA;980000;NA;980000;NA;NA;NA;NA;NA;NA;NA;NA;NA;980000;980000;980000;980000;NA;NA;980000;980000;980000;980000;NA;NA;NA;NA;931000;931000;900000;900000;900000;NA;931000;931000;NA;931000;931000;NA;NA;NA;NA;NA;NA;NA;NA;NA;NA;NA;NA;NA;NA;NA;931000;931000;NA;931000;931000;NA;931000;931000;980000;980000;980000;NA;NA;NA;NA;931000;931…
NA;NA;NA;NA;NA;NA;NA;NA;NA;NA;NA;NA;NA;NA;NA;NA;NA;NA;980000;900000;980000;NA;980000;NA;NA;NA;NA;NA;NA;NA;NA;NA;980000;980000;980000;980000;NA;NA;980000;980000;980000;980000;NA;NA;NA;NA;931000;931000;NA;NA;NA;NA;NA;NA;NA;931000;931000;NA;NA;NA;NA;931000;931000;NA;NA;NA;NA;931000;931000;NA;NA;NA;931000;931000;NA;931000;931000;NA;931000;931000;980000;980000;980000;NA;931000;931000;NA;931000;931000;…
NA;NA;NA;NA;NA;NA;NA;NA;NA;NA;NA;NA;NA;NA;931000;NA;NA;NA;980000;NA;980000;NA;980000;NA;NA;960000;NA;NA;960000;NA;NA;NA;980000;980000;980000;980000;NA;NA;980000;980000;980000;980000;NA;931000;931000;NA;931000;931000;NA;NA;NA;NA;900000;NA;NA;931000;931000;NA;NA;NA;NA;931000;931000;NA;NA;NA;NA;931000;931000;NA;NA;NA;931000;931000;NA;931000;931000;NA;931000;931000;980000;980000;980000;NA;931000;9310…
NA;NA;NA;NA;NA;NA;NA;NA;NA;931000;NA;NA;NA;931000;NA;NA;NA;NA;980000;NA;980000;NA;980000;NA;NA;NA;NA;NA;NA;NA;NA;NA;980000;980000;980000;980000;NA;NA;980000;980000;980000;980000;NA;NA;NA;NA;931000;931000;NA;NA;NA;NA;NA;NA;NA;931000;931000;NA;931000;931000;NA;931000;931000;NA;931000;931000;NA;931000;931000;NA;931000;NA;931000;931000;NA;931000;931000;NA;931000;931000;980000;980000;980000;NA;931000;…
NA;NA;NA;NA;NA;NA;NA;NA;NA;931000;931000;931000;NA;931000;NA;NA;NA;NA;980000;900000;980000;NA;980000;NA;NA;NA;NA;NA;NA;NA;NA;NA;980000;980000;980000;980000;NA;NA;980000;980000;980000;980000;NA;NA;900000;NA;931000;931000;NA;NA;900000;NA;900000;NA;NA;931000;931000;NA;900000;900000;NA;9	00E+05;900000;NA;900000;9	00E+05;NA;900000;NA;NA;1800000;NA;931000;931000;NA;931000;931000;NA;931000;931000;980000;980000;980000;NA;931000;931000;NA;931000;931000;NA;931000;931000;NA;931000;931000;NA;931000;931000;NA;NA;NA;NA;NA;NA;NA;900000;NA;NA;NA;NA;NA;980000;NA;NA;NA;NA;NA;980000;980000;980000;980000;980000;980000;980000;980000;980000;980000;980000;980000;980000;980000;980000;980000;980000;980000;980000;980000;980000…
NA;NA;NA;NA;NA;NA;NA;NA;NA;NA;NA;NA;NA;NA;NA;NA;NA;NA;980000;NA;980000;NA;980000;NA;NA;NA;NA;NA;NA;NA;NA;NA;980000;980000;980000;980000;NA;NA;980000;980000;980000;980000;NA;NA;NA;NA;931000;931000;NA;NA;NA;NA;931000;931000;NA;931000;931000;NA;931000;931000;NA;931000;931000;NA;931000;931000;NA;931000;931000;NA;931000;NA;931000;931000;NA;931000;931000;NA;931000;931000;980000;980000;980000;NA;931000;…
NA;NA;NA;NA;NA;NA;NA;NA;NA;931000;931000;931000;NA;931000;NA;NA;NA;NA;980000;NA;980000;NA;980000;NA;NA;NA;NA;NA;960000;NA;NA;NA;980000;980000;980000;980000;NA;NA;980000;980000;980000;980000;NA;NA;NA;NA;931000;931000;NA;NA;NA;NA;900000;NA;NA;931000;931000;NA;931000;931000;NA;931000;931000;NA;931000;931000;NA;931000;931000;NA;931000;NA;931000;931000;NA;931000;931000;NA;931000;931000;980000;980000;9…
NA;NA;NA;NA;NA;NA;NA;NA;NA;NA;NA;NA;NA;931000;NA;NA;900000;900000;980000;NA;980000;NA;980000;NA;NA;NA;NA;NA;NA;NA;NA;960000;980000;980000;980000;980000;NA;NA;980000;980000;980000;980000;NA;NA;NA;NA;931000;931000;NA;NA;NA;NA;NA;NA;NA;931000;931000;NA;NA;NA;NA;NA;NA;NA;NA;NA;NA;931000;931000;NA;NA;NA;931000;931000;NA;931000;931000;NA;931000;931000;980000;980000;980000;NA;931000;931000;NA;931000;931…
NA;NA;NA;NA;NA;NA;NA;NA;NA;931000;NA;NA;NA;931000;NA;NA;NA;NA;980000;NA;980000;NA;980000;NA;NA;NA;NA;NA;NA;NA;NA;NA;980000;980000;980000;980000;NA;NA;980000;980000;980000;980000;NA;NA;NA;NA;931000;931000;NA;NA;NA;NA;NA;NA;NA;931000;931000;NA;931000;931000;NA;931000;931000;NA;931000;931000;NA;931000;931000;NA;931000;NA;931000;931000;NA;931000;931000;NA;931000;931000;980000;980000;980000;NA;931000;…
NA;NA;NA;NA;NA;NA;NA;NA;NA;NA;NA;NA;NA;NA;NA;NA;NA;NA;980000;NA;980000;NA;980000;NA;NA;NA;NA;NA;NA;NA;NA;NA;980000;980000;980000;980000;NA;NA;980000;980000;980000;980000;NA;NA;NA;NA;931000;931000;NA;NA;900000;NA;NA;NA;NA;931000;931000;NA;931000;931000;NA;931000;931000;NA;931000;931000;NA;931000;931000;NA;931000;NA;931000;931000;NA;931000;931000;NA;931000;931000;980000;980000;980000;NA;931000;9310…
NA;NA;NA;NA;NA;NA;NA;NA;NA;NA;NA;NA;NA;931000;NA;NA;NA;NA;980000;NA;980000;NA;980000;NA;NA;NA;NA;NA;NA;NA;NA;NA;980000;980000;980000;980000;NA;NA;980000;980000;980000;980000;NA;NA;NA;NA;931000;931000;NA;NA;NA;NA;NA;NA;NA;931000;931000;NA;931000;931000;NA;931000;931000;NA;931000;931000;NA;931000;931000;NA;931000;NA;931000;931000;NA;931000;931000;NA;931000;931000;980000;980000;980000;NA;931000;9310…
NA;NA;NA;NA;NA;NA;NA;NA;NA;NA;NA;NA;NA;NA;NA;NA;NA;NA;980000;NA;980000;NA;980000;NA;NA;NA;NA;NA;NA;NA;NA;NA;980000;980000;980000;980000;NA;NA;980000;980000;980000;980000;NA;NA;NA;NA;NA;NA;NA;NA;900000;NA;931000;931000;NA;931000;931000;NA;NA;NA;NA;NA;NA;NA;NA;NA;NA;931000;931000;NA;NA;NA;931000;931000;NA;931000;931000;NA;931000;931000;980000;980000;980000;NA;900000;NA;NA;931000;931000;NA;931000;93…
NA;NA;NA;NA;NA;NA;NA;NA;NA;931000;NA;NA;NA;931000;NA;NA;NA;NA;980000;NA;980000;NA;980000;NA;NA;NA;NA;NA;NA;NA;NA;NA;980000;980000;980000;980000;NA;NA;980000;980000;980000;980000;NA;NA;NA;NA;931000;931000;NA;NA;NA;NA;NA;NA;NA;931000;931000;NA;NA;NA;NA;931000;931000;NA;NA;9	00E+05;NA;931000;931000;NA;NA;NA;931000;931000;NA;931000;931000;NA;931000;931000;980000;980000;980000;NA;931000;931000;NA;931000;931000;NA;931000;931000;NA;931000;931000;NA;931000;931000;NA;NA;NA;NA;NA;NA;NA;900000;NA;NA;NA;NA;NA;980000;NA;NA;NA;NA;NA;980000;980000;980000;980000;980000;980000;980000;980000;980000;980000;980000;980000;980000;980000;980000;980000;980000;980000;980000;980000;980000;…
NA;NA;NA;NA;NA;NA;NA;NA;NA;931000;931000;931000;NA;NA;NA;NA;NA;NA;980000;900000;980000;NA;980000;NA;NA;NA;NA;NA;NA;NA;NA;NA;980000;980000;980000;980000;NA;NA;980000;980000;980000;980000;NA;NA;NA;NA;NA;NA;900000;900000;900000;NA;931000;931000;NA;931000;931000;NA;NA;NA;NA;NA;NA;NA;NA;NA;NA;NA;NA;NA;NA;NA;931000;931000;NA;931000;931000;NA;931000;931000;980000;980000;980000;NA;931000;931000;NA;931000…
NA;NA;NA;NA;NA;NA;NA;NA;NA;931000;931000;931000;NA;931000;NA;NA;NA;NA;980000;NA;980000;NA;980000;NA;NA;NA;NA;NA;NA;NA;NA;NA;980000;980000;980000;980000;NA;NA;980000;980000;980000;980000;NA;931000;931000;NA;931000;931000;NA;931000;931000;NA;931000;931000;NA;931000;931000;NA;931000;931000;NA;931000;931000;NA;931000;931000;NA;931000;931000;NA;931000;NA;931000;931000;NA;931000;931000;NA;931000;931000…
NA;NA;NA;NA;NA;NA;NA;NA;NA;931000;931000;931000;NA;931000;NA;NA;NA;NA;980000;NA;980000;NA;980000;NA;NA;NA;NA;NA;NA;NA;NA;NA;980000;980000;980000;980000;NA;NA;980000;980000;980000;980000;NA;NA;NA;NA;931000;931000;NA;NA;NA;NA;931000;931000;NA;931000;931000;NA;931000;931000;NA;931000;931000;NA;931000;931000;NA;931000;931000;NA;931000;NA;931000;931000;NA;931000;931000;NA;931000;931000;980000;980000;9…
NA;NA;NA;NA;NA;NA;NA;NA;NA;NA;NA;NA;NA;931000;NA;NA;NA;NA;980000;NA;980000;900000;980000;900000;900000;900000;900000;900000;900000;900000;900000;900000;980000;980000;980000;980000;900000;900000;980000;980000;980000;980000;NA;NA;NA;NA;931000;931000;900000;900000;900000;900000;900000;900000;NA;931000;931000;NA;NA;NA;NA;931000;931000;NA;NA;NA;NA;931000;931000;NA;NA;NA;931000;931000;NA;NA;NA;NA;93100…
NA;NA;NA;NA;NA;NA;NA;NA;NA;NA;NA;NA;NA;NA;NA;NA;NA;NA;980000;900000;980000;NA;980000;NA;NA;NA;NA;NA;NA;NA;NA;NA;980000;980000;980000;980000;NA;NA;980000;980000;980000;980000;NA;NA;NA;NA;931000;931000;NA;931000;931000;NA;NA;NA;NA;931000;931000;NA;931000;931000;NA;931000;931000;NA;931000;931000;NA;931000;931000;NA;931000;NA;931000;931000;NA;931000;931000;NA;931000;931000;980000;980000;980000;NA;931…
NA;NA;NA;NA;NA;NA;NA;NA;NA;931000;931000;931000;NA;931000;NA;NA;NA;NA;980000;NA;980000;NA;980000;NA;NA;NA;NA;NA;NA;NA;NA;NA;980000;980000;980000;980000;NA;NA;980000;980000;980000;980000;NA;NA;NA;NA;931000;931000;NA;NA;NA;NA;931000;931000;NA;931000;931000;NA;NA;NA;NA;931000;931000;NA;NA;NA;NA;931000;931000;NA;NA;NA;931000;931000;NA;931000;931000;NA;931000;931000;980000;980000;980000;NA;931000;9310…
NA;NA;NA;NA;NA;NA;NA;NA;NA;NA;NA;NA;NA;NA;NA;NA;NA;NA;980000;NA;980000;NA;980000;NA;NA;NA;NA;NA;NA;NA;NA;NA;980000;980000;980000;980000;NA;NA;980000;980000;980000;980000;NA;NA;NA;NA;NA;NA;NA;931000;931000;NA;NA;NA;NA;931000;931000;NA;NA;NA;NA;NA;NA;NA;NA;NA;NA;NA;NA;NA;NA;NA;931000;931000;NA;931000;931000;NA;931000;931000;980000;980000;980000;NA;931000;931000;NA;931000;931000;NA;931000;931000;NA;…	00E+05;9	00E+05;980000;980000;980000;980000;980000;980000;980000;980000;980000;980000;980000;980000;980000;980000;980000;980000;980000;980000;980000;980000;980000;980000;980000;980000;980000;980000;980000;980000;980000;980000;980000;980000;980000;980000;980000;980000;980000;980000;NA;NA;NA;NA;NA;NA;NA;NA;NA;NA;NA;NA;980000;980000;980000;980000;980000;980000;980000;980000;980000;980000;NA;NA;NA;NA;NA;NA;NA…
NA;NA;NA;NA;NA;NA;NA;NA;NA;931000;931000;931000;NA;931000;NA;NA;NA;NA;980000;NA;980000;NA;980000;NA;NA;NA;NA;NA;NA;NA;NA;NA;980000;980000;980000;980000;NA;NA;980000;980000;980000;980000;NA;NA;NA;NA;931000;931000;NA;NA;NA;NA;931000;931000;NA;NA;NA;NA;NA;NA;NA;NA;NA;NA;NA;NA;NA;931000;931000;NA;NA;NA;931000;931000;NA;NA;NA;NA;931000;931000;980000;980000;980000;NA;931000;931000;NA;931000;931000;NA;9…
NA;NA;NA;NA;NA;NA;NA;NA;NA;931000;931000;931000;NA;NA;NA;NA;NA;NA;980000;NA;980000;NA;980000;NA;NA;NA;NA;NA;NA;NA;NA;NA;980000;980000;980000;980000;NA;NA;980000;980000;980000;980000;NA;NA;900000;NA;931000;931000;NA;NA;NA;NA;NA;NA;NA;931000;931000;NA;931000;931000;NA;931000;931000;NA;931000;931000;NA;931000;931000;NA;931000;NA;931000;931000;NA;931000;931000;NA;931000;931000;980000;980000;980000;NA…
NA;NA;NA;NA;NA;NA;NA;NA;NA;NA;NA;NA;NA;NA;NA;NA;NA;NA;980000;900000;980000;NA;980000;NA;NA;NA;NA;NA;NA;NA;NA;NA;980000;980000;980000;980000;NA;NA;980000;980000;980000;980000;NA;NA;NA;NA;931000;931000;NA;931000;931000;NA;NA;NA;NA;931000;931000;NA;931000;931000;NA;931000;931000;NA;931000;931000;NA;931000;931000;NA;931000;NA;931000;931000;NA;931000;931000;NA;931000;931000;980000;980000;980000;NA;931…
NA;NA;NA;NA;NA;NA;NA;NA;NA;NA;NA;NA;NA;NA;NA;NA;NA;NA;980000;NA;980000;NA;980000;NA;NA;NA;NA;NA;NA;960000;NA;NA;980000;980000;980000;980000;NA;NA;980000;980000;980000;980000;NA;NA;900000;NA;931000;931000;NA;NA;NA;NA;NA;900000;NA;931000;931000;NA;900000;NA;NA;NA;NA;NA;NA;9	00E+05;NA;931000;931000;NA;NA;NA;931000;931000;NA;931000;931000;NA;931000;931000;980000;980000;980000;NA;931000;931000;NA;931000;931000;NA;931000;931000;NA;931000;931000;NA;931000;931000;NA;NA;NA;NA;NA;NA;NA;NA;NA;NA;9	00E+05;NA;NA;980000;NA;NA;NA;NA;NA;980000;980000;980000;980000;980000;980000;980000;980000;980000;980000;980000;980000;980000;980000;980000;980000;980000;980000;980000;980000;980000;980000;980000;980000;980000;980000;980000;980000;980000;980000;980000;980000;980000;980000;980000;980000;980000;980000;NA;NA;NA;NA;NA;NA;NA;NA;NA;NA;NA;NA;980000;980000;980000;980000;980000;980000;980000;980000;980000…
NA;NA;NA;NA;NA;NA;NA;NA;NA;NA;NA;NA;NA;NA;NA;NA;NA;NA;980000;NA;980000;NA;980000;NA;NA;NA;NA;NA;NA;NA;NA;NA;980000;980000;980000;980000;NA;NA;980000;980000;980000;980000;NA;NA;900000;NA;931000;931000;NA;NA;NA;NA;931000;931000;NA;931000;931000;NA;NA;NA;NA;931000;931000;NA;NA;NA;NA;931000;931000;NA;NA;NA;931000;931000;NA;931000;931000;NA;931000;931000;980000;980000;980000;NA;931000;931000;NA;931000…
NA;NA;NA;NA;NA;NA;NA;NA;NA;NA;NA;NA;NA;NA;NA;NA;NA;NA;980000;NA;980000;NA;980000;NA;NA;NA;NA;NA;NA;NA;NA;NA;980000;980000;980000;980000;NA;NA;980000;980000;980000;980000;NA;NA;NA;NA;931000;931000;NA;NA;NA;NA;NA;NA;NA;931000;931000;NA;NA;NA;NA;NA;NA;NA;NA;NA;NA;931000;931000;NA;NA;NA;931000;931000;NA;931000;931000;NA;931000;931000;980000;980000;980000;NA;931000;931000;NA;931000;931000;NA;931000;93…
NA;NA;NA;NA;NA;NA;NA;NA;NA;931000;931000;931000;NA;931000;931000;NA;NA;NA;980000;NA;980000;NA;980000;NA;NA;NA;NA;NA;NA;NA;NA;NA;980000;980000;980000;980000;NA;NA;980000;980000;980000;980000;NA;NA;NA;NA;NA;NA;NA;NA;NA;NA;NA;NA;NA;931000;931000;NA;NA;NA;NA;NA;NA;NA;NA;NA;NA;931000;931000;NA;NA;NA;931000;931000;NA;931000;931000;NA;931000;931000;980000;980000;980000;NA;931000;931000;NA;931000;931000;…	00E+05;NA;NA;980000;980000;980000;980000;980000;980000;980000;980000;980000;980000;980000;980000;980000;980000;980000;980000;980000;980000;980000;980000;980000;980000;980000;980000;980000;980000;980000;980000;980000;980000;980000;980000;980000;980000;980000;980000;980000;980000;NA;NA;NA;NA;NA;NA;NA;NA;NA;NA;NA;NA;980000;980000;980000;980000;980000;980000;980000;980000;980000;980000;NA;NA;NA;NA;NA…
NA;NA;NA;NA;NA;NA;NA;NA;NA;931000;NA;NA;NA;NA;NA;NA;NA;NA;980000;NA;980000;NA;980000;NA;NA;NA;NA;NA;960000;NA;NA;NA;980000;980000;980000;980000;NA;NA;980000;980000;980000;980000;NA;NA;NA;NA;931000;931000;NA;NA;NA;NA;NA;NA;NA;931000;931000;NA;NA;NA;NA;9	00E+05;900000;NA;900000;9	00E+05;NA;931000;931000;NA;900010;NA;931000;931000;NA;931000;931000;NA;931000;931000;980000;980000;980000;NA;931000;931000;NA;931000;931000;NA;931000;931000;NA;931000;931000;NA;931000;931000;NA;NA;NA;NA;NA;NA;NA;900000;NA;NA;NA;NA;NA;980000;NA;NA;NA;NA;NA;980000;980000;980000;980000;980000;980000;980000;980000;980000;980000;980000;980000;980000;980000;980000;980000;980000;980000;980000;980000;980…
NA;NA;NA;NA;NA;NA;NA;NA;NA;NA;NA;NA;NA;NA;NA;NA;NA;NA;980000;NA;980000;NA;980000;NA;NA;NA;NA;NA;NA;NA;NA;NA;980000;980000;980000;980000;NA;NA;980000;980000;980000;980000;NA;NA;NA;NA;NA;NA;NA;NA;NA;NA;931000;931000;NA;NA;NA;NA;931000;931000;NA;931000;931000;NA;931000;931000;NA;931000;931000;NA;931000;NA;931000;931000;NA;931000;931000;NA;931000;931000;980000;980000;980000;NA;931000;931000;NA;931000…
NA;NA;NA;NA;NA;NA;NA;NA;NA;931000;931000;931000;NA;NA;NA;NA;NA;NA;980000;NA;980000;NA;980000;NA;NA;NA;NA;NA;NA;NA;NA;NA;980000;980000;980000;980000;NA;NA;980000;980000;980000;980000;NA;NA;NA;NA;NA;NA;NA;931000;931000;NA;931000;931000;NA;931000;931000;NA;931000;931000;NA;931000;931000;NA;931000;931000;NA;931000;931000;NA;931000;NA;931000;931000;NA;931000;931000;NA;931000;931000;980000;980000;98000…
NA;NA;NA;NA;NA;NA;NA;NA;NA;NA;NA;900000;NA;NA;931000;NA;NA;NA;980000;NA;980000;NA;980000;NA;NA;NA;NA;NA;NA;NA;NA;NA;980000;980000;980000;980000;NA;NA;980000;980000;980000;980000;NA;NA;NA;NA;931000;931000;NA;NA;NA;NA;NA;NA;NA;931000;931000;NA;NA;NA;NA;931000;931000;NA;NA;NA;NA;931000;931000;NA;NA;NA;931000;931000;NA;931000;931000;NA;931000;931000;980000;980000;980000;NA;931000;931000;NA;931000;931…
NA;NA;NA;NA;NA;NA;NA;NA;NA;NA;NA;NA;NA;NA;931000;NA;NA;NA;980000;NA;980000;NA;980000;NA;NA;NA;NA;NA;NA;NA;NA;NA;980000;980000;980000;980000;NA;NA;980000;980000;980000;980000;NA;NA;NA;NA;931000;931000;NA;NA;NA;NA;NA;NA;NA;931000;931000;NA;NA;NA;NA;931000;931000;NA;NA;NA;NA;931000;931000;NA;NA;NA;931000;931000;NA;931000;931000;NA;931000;931000;980000;980000;980000;NA;931000;931000;NA;931000;931000;…
NA;NA;NA;NA;NA;NA;NA;NA;NA;NA;NA;NA;NA;NA;NA;NA;NA;NA;980000;NA;980000;NA;980000;NA;NA;NA;NA;NA;NA;NA;NA;NA;980000;980000;980000;980000;NA;NA;980000;980000;980000;980000;NA;NA;NA;NA;931000;931000;NA;NA;NA;NA;NA;NA;NA;931000;931000;NA;NA;NA;NA;931000;931000;NA;NA;NA;NA;931000;931000;NA;NA;NA;931000;931000;NA;931000;931000;NA;931000;931000;980000;980000;980000;NA;931000;931000;NA;931000;931000;NA;9…
NA;NA;NA;NA;NA;NA;NA;NA;NA;NA;900000;900000;NA;931000;NA;NA;NA;NA;980000;NA;980000;NA;980000;NA;NA;NA;NA;NA;NA;NA;NA;NA;980000;980000;980000;980000;NA;NA;980000;980000;980000;980000;NA;NA;NA;NA;931000;931000;NA;NA;900000;NA;931000;931000;NA;931000;931000;NA;931000;931000;NA;931000;931000;NA;931000;931000;NA;931000;931000;NA;931000;NA;931000;931000;NA;931000;931000;NA;931000;931000;980000;980000;9…	00E+05;NA;NA;980000;980000;980000;980000;980000;980000;980000;980000;980000;980000;980000;980000;980000;980000;980000;980000;980000;980000;980000;980000;980000;980000;980000;980000;980000;980000;980000;980000;980000;980000;980000;980000;980000;980000;980000;980000;980000;980000;NA;NA;NA;NA;NA;NA;NA;NA;NA;NA;NA;NA;980000;980000;980000;980000;980000;980000;980000;980000;980000;980000;NA;NA;NA;NA;NA…
NA;NA;NA;NA;NA;NA;NA;NA;NA;NA;NA;NA;NA;931000;NA;NA;NA;NA;980000;NA;980000;NA;980000;NA;NA;NA;NA;NA;NA;NA;NA;NA;980000;980000;980000;980000;NA;NA;980000;980000;980000;980000;NA;NA;NA;NA;931000;931000;NA;NA;NA;NA;NA;NA;NA;931000;931000;NA;NA;NA;NA;931000;931000;NA;NA;NA;NA;931000;931000;NA;NA;NA;931000;931000;NA;931000;931000;NA;931000;931000;980000;980000;980000;NA;931000;931000;NA;931000;931000;…
NA;NA;NA;NA;NA;NA;NA;NA;NA;931000;NA;NA;NA;931000;NA;NA;NA;NA;980000;NA;980000;NA;980000;NA;NA;NA;NA;NA;NA;NA;NA;NA;980000;980000;980000;980000;NA;NA;980000;980000;980000;980000;NA;931000;931000;NA;931000;931000;NA;900000;900000;NA;NA;900000;NA;931000;931000;NA;900000;900000;NA;931000;931000;NA;900000;9	00E+05;NA;931000;931000;NA;900000;NA;931000;931000;NA;931000;931000;NA;931000;931000;980000;980000;980000;NA;931000;931000;NA;931000;931000;NA;931000;931000;NA;931000;931000;NA;931000;931000;NA;NA;NA;NA;NA;NA;NA;NA;NA;NA;9	00E+05;NA;NA;980000;NA;NA;NA;NA;NA;980000;980000;980000;980000;980000;980000;980000;980000;980000;980000;980000;980000;980000;980000;980000;980000;980000;980000;980000;980000;980000;980000;980000;980000;980000;980000;980000;980000;980000;980000;980000;980000;980000;980000;980000;980000;980000;980000;NA;NA;NA;NA;NA;NA;NA;NA;NA;NA;NA;NA;980000;980000;980000;980000;980000;980000;980000;980000;980000…
NA;NA;NA;NA;NA;NA;NA;NA;NA;931000;931000;931000;NA;NA;931000;NA;NA;NA;980000;NA;980000;NA;980000;NA;NA;NA;NA;NA;NA;NA;NA;NA;980000;980000;980000;980000;NA;NA;980000;980000;980000;980000;NA;NA;NA;NA;931000;931000;NA;NA;NA;NA;NA;NA;NA;931000;931000;NA;NA;NA;NA;931000;931000;NA;NA;NA;NA;931000;931000;NA;NA;NA;931000;931000;NA;931000;931000;NA;931000;931000;980000;980000;980000;NA;931000;931000;NA;93…
NA;NA;NA;NA;NA;NA;NA;NA;NA;NA;NA;NA;NA;931000;NA;NA;NA;NA;980000;NA;980000;NA;980000;NA;NA;NA;NA;NA;NA;NA;NA;NA;980000;980000;980000;980000;NA;NA;980000;980000;980000;980000;NA;900000;NA;NA;931000;931000;NA;NA;NA;NA;NA;NA;NA;931000;931000;NA;NA;NA;NA;931000;931000;NA;NA;NA;NA;931000;931000;NA;NA;NA;931000;931000;NA;931000;931000;NA;931000;931000;980000;980000;980000;NA;931000;931000;NA;931000;931…
NA;NA;NA;NA;NA;NA;NA;NA;NA;NA;900000;900000;NA;NA;NA;NA;NA;NA;980000;NA;980000;NA;980000;NA;NA;NA;NA;NA;NA;NA;NA;NA;980000;980000;980000;980000;NA;NA;980000;980000;980000;980000;NA;931000;931000;NA;931000;931000;NA;NA;NA;NA;NA;NA;NA;931000;931000;NA;931000;931000;NA;931000;931000;NA;931000;931000;NA;931000;931000;NA;931000;NA;931000;931000;NA;931000;931000;NA;931000;931000;980000;980000;980000;NA…
NA;NA;NA;NA;NA;NA;NA;NA;NA;931000;931000;931000;NA;931000;NA;NA;NA;NA;980000;NA;980000;NA;980000;NA;NA;NA;NA;NA;NA;NA;NA;NA;980000;980000;980000;980000;NA;NA;980000;980000;980000;980000;NA;NA;NA;NA;931000;931000;NA;NA;NA;NA;931000;931000;NA;931000;931000;NA;NA;NA;NA;931000;931000;NA;NA;NA;NA;931000;931000;NA;NA;NA;931000;931000;NA;931000;931000;NA;931000;931000;980000;980000;980000;NA;931000;9310…
NA;NA;NA;NA;NA;NA;NA;NA;NA;931000;931000;931000;NA;NA;NA;NA;NA;NA;980000;NA;980000;NA;980000;NA;NA;NA;NA;NA;NA;NA;NA;NA;980000;980000;980000;980000;NA;NA;980000;980000;980000;980000;900000;900000;900000;NA;931000;931000;NA;NA;NA;NA;NA;NA;NA;931000;931000;NA;NA;NA;NA;931000;931000;NA;NA;NA;NA;931000;931000;NA;NA;NA;931000;931000;NA;931000;931000;NA;931000;931000;980000;980000;980000;NA;900000;NA;N…
NA;NA;NA;NA;NA;NA;NA;NA;NA;NA;NA;NA;NA;931000;NA;NA;NA;NA;980000;900000;980000;NA;980000;NA;NA;NA;NA;NA;NA;NA;NA;NA;980000;980000;980000;980000;NA;NA;980000;980000;980000;980000;NA;NA;NA;NA;NA;NA;NA;NA;NA;NA;NA;NA;NA;931000;931000;NA;900000;900000;NA;931000;931000;NA;900000;9	00E+05;NA;931000;931000;NA;900000;NA;931000;931000;NA;931000;931000;NA;931000;931000;980000;980000;980000;NA;931000;931000;NA;931000;931000;NA;931000;931000;NA;931000;931000;NA;931000;931000;NA;NA;NA;NA;NA;NA;NA;NA;NA;NA;9	00E+05;NA;NA;980000;NA;NA;NA;NA;NA;980000;980000;980000;980000;980000;980000;980000;980000;980000;980000;980000;980000;980000;980000;980000;980000;980000;980000;980000;980000;980000;980000;980000;980000;980000;980000;980000;980000;980000;980000;980000;980000;980000;980000;980000;980000;980000;980000;NA;NA;NA;NA;NA;NA;NA;NA;NA;NA;NA;NA;980000;980000;980000;980000;980000;980000;980000;980000;980000…
NA;NA;NA;NA;NA;NA;NA;NA;NA;931000;931000;931000;NA;931000;931000;NA;NA;NA;980000;NA;980000;NA;980000;NA;NA;NA;NA;NA;NA;NA;NA;NA;980000;980000;980000;980000;NA;NA;980000;980000;980000;980000;NA;NA;NA;NA;931000;931000;NA;NA;NA;NA;931000;931000;NA;931000;931000;NA;NA;NA;NA;931000;931000;NA;NA;NA;NA;931000;931000;NA;NA;NA;931000;931000;NA;931000;931000;NA;931000;931000;980000;980000;980000;NA;931000;…
NA;NA;NA;NA;NA;NA;900000;NA;NA;931000;931000;931000;NA;NA;NA;NA;NA;NA;980000;NA;980000;NA;980000;NA;NA;NA;NA;NA;NA;NA;NA;NA;980000;980000;980000;980000;NA;NA;980000;980000;980000;980000;NA;NA;NA;NA;931000;931000;NA;NA;NA;NA;NA;NA;NA;931000;931000;NA;900000;900000;NA;931000;931000;NA;900000;9	00E+05;NA;931000;931000;NA;900000;NA;931000;931000;NA;931000;931000;NA;931000;931000;980000;980000;980000;NA;931000;931000;NA;931000;931000;NA;931000;931000;NA;931000;931000;NA;931000;931000;NA;NA;NA;NA;NA;NA;NA;NA;NA;NA;NA;NA;NA;980000;NA;NA;NA;NA;NA;980000;980000;980000;980000;980000;980000;980000;980000;980000;980000;980000;980000;980000;980000;980000;980000;980000;980000;980000;980000;980000;…
NA;NA;NA;NA;NA;NA;NA;NA;NA;931000;931000;931000;NA;931000;NA;NA;NA;NA;980000;NA;980000;NA;980000;NA;NA;NA;NA;NA;NA;NA;NA;NA;980000;980000;980000;980000;NA;NA;980000;980000;980000;980000;NA;NA;900000;NA;931000;931000;NA;NA;900000;NA;900000;NA;NA;931000;931000;NA;900000;NA;NA;931000;931000;NA;NA;9	00E+05;NA;931000;931000;NA;NA;NA;931000;931000;NA;931000;931000;NA;931000;931000;980000;980000;980000;NA;NA;NA;NA;931000;931000;NA;931000;931000;NA;931000;931000;NA;931000;931000;NA;NA;NA;NA;NA;NA;NA;900000;NA;NA;NA;NA;NA;980000;NA;NA;NA;NA;NA;980000;980000;980000;980000;980000;980000;980000;980000;980000;980000;980000;980000;980000;980000;980000;980000;980000;980000;980000;980000;980000;980000;9…
NA;NA;NA;NA;NA;NA;NA;NA;NA;931000;NA;NA;NA;NA;NA;NA;NA;NA;980000;NA;980000;NA;980000;NA;NA;NA;NA;NA;960000;NA;NA;NA;980000;980000;980000;980000;NA;NA;980000;980000;980000;980000;NA;NA;NA;NA;931000;931000;NA;931000;931000;NA;931000;931000;NA;931000;931000;NA;NA;NA;NA;931000;931000;NA;NA;NA;NA;931000;931000;NA;NA;NA;931000;931000;NA;931000;931000;NA;931000;931000;980000;980000;980000;NA;931000;9310…
NA;NA;NA;NA;NA;NA;NA;NA;NA;NA;NA;NA;NA;NA;NA;NA;NA;NA;980000;NA;980000;NA;980000;NA;NA;NA;NA;NA;NA;NA;NA;NA;980000;980000;980000;980000;NA;NA;980000;980000;980000;980000;NA;931000;931000;NA;931000;931000;NA;931000;931000;NA;931000;931000;NA;931000;931000;NA;931000;931000;NA;NA;NA;NA;931000;931000;NA;NA;NA;NA;NA;NA;931000;931000;NA;NA;NA;NA;931000;931000;980000;980000;980000;NA;931000;931000;NA;93…
NA;NA;NA;NA;NA;NA;NA;NA;NA;NA;NA;NA;NA;931000;931000;NA;NA;NA;980000;NA;980000;NA;980000;NA;NA;NA;NA;NA;NA;NA;NA;NA;980000;980000;980000;980000;NA;NA;980000;980000;980000;980000;NA;NA;NA;NA;931000;931000;NA;NA;NA;NA;NA;NA;NA;931000;931000;NA;NA;NA;NA;931000;931000;NA;NA;NA;NA;931000;931000;NA;NA;NA;931000;931000;NA;931000;931000;NA;931000;931000;980000;980000;980000;NA;931000;931000;NA;931000;931…
NA;NA;NA;NA;NA;NA;NA;NA;NA;931000;931000;931000;NA;NA;NA;NA;NA;NA;980000;NA;980000;NA;980000;NA;NA;NA;NA;NA;NA;NA;NA;NA;980000;980000;980000;980000;NA;NA;980000;980000;980000;980000;NA;NA;NA;NA;931000;931000;NA;NA;NA;NA;NA;NA;NA;931000;931000;NA;931000;931000;NA;931000;931000;NA;931000;931000;NA;931000;931000;NA;931000;NA;931000;931000;NA;931000;931000;NA;931000;931000;980000;980000;980000;NA;931…
NA;NA;NA;NA;NA;NA;NA;NA;NA;931000;931000;931000;NA;NA;NA;NA;NA;NA;980000;NA;980000;NA;980000;NA;NA;NA;NA;NA;NA;NA;NA;NA;980000;980000;980000;980000;NA;NA;980000;980000;980000;980000;NA;NA;NA;NA;931000;931000;NA;NA;NA;NA;NA;NA;NA;931000;931000;NA;931000;931000;NA;931000;931000;NA;931000;931000;NA;931000;931000;NA;931000;NA;931000;931000;NA;931000;931000;NA;931000;931000;980000;980000;980000;NA;931…	00E+05;NA;NA;980000;980000;980000;980000;980000;980000;980000;980000;980000;980000;980000;980000;980000;980000;980000;980000;980000;980000;980000;980000;980000;980000;980000;980000;980000;980000;980000;980000;980000;980000;980000;980000;980000;980000;980000;980000;980000;980000;NA;NA;NA;NA;NA;NA;NA;NA;NA;NA;NA;NA;980000;980000;980000;980000;980000;980000;980000;980000;980000;980000;NA;NA;NA;NA;NA…
NA;NA;NA;NA;NA;NA;NA;NA;NA;NA;NA;NA;NA;NA;NA;NA;960000;960000;980000;NA;980000;NA;980000;NA;NA;NA;NA;NA;NA;NA;NA;NA;980000;980000;980000;980000;NA;NA;980000;980000;980000;980000;NA;NA;NA;NA;931000;931000;NA;NA;NA;NA;NA;NA;NA;931000;931000;NA;NA;NA;NA;931000;931000;NA;NA;NA;NA;931000;931000;NA;NA;NA;931000;931000;NA;931000;931000;NA;931000;931000;980000;980000;980000;NA;931000;931000;NA;931000;931…	00E+05;NA;NA;980000;980000;980000;980000;980000;980000;980000;980000;980000;980000;980000;980000;980000;980000;980000;980000;980000;980000;980000;980000;980000;980000;980000;980000;980000;980000;980000;980000;980000;980000;980000;980000;980000;980000;980000;980000;980000;980000;NA;NA;NA;NA;NA;NA;NA;NA;NA;NA;NA;NA;980000;980000;980000;980000;980000;980000;980000;980000;980000;980000;NA;NA;NA;NA;NA…
NA;NA;NA;NA;NA;NA;NA;NA;NA;NA;NA;NA;NA;NA;NA;NA;NA;NA;980000;900000;980000;NA;980000;NA;NA;960000;NA;NA;960000;NA;NA;NA;980000;980000;980000;980000;NA;NA;980000;980000;980000;980000;NA;931000;931000;NA;931000;931000;NA;NA;NA;NA;NA;NA;NA;931000;931000;NA;NA;NA;NA;931000;931000;NA;NA;NA;NA;931000;931000;NA;NA;NA;931000;931000;NA;931000;931000;NA;931000;931000;980000;980000;980000;NA;931000;931000;N…
NA;NA;NA;NA;NA;NA;NA;NA;NA;931000;900000;NA;NA;NA;NA;NA;NA;NA;980000;NA;980000;NA;980000;NA;NA;NA;NA;NA;NA;NA;NA;NA;980000;980000;980000;980000;NA;NA;980000;980000;980000;980000;NA;NA;NA;NA;931000;931000;NA;NA;NA;NA;NA;NA;NA;931000;931000;NA;931000;931000;NA;931000;931000;NA;931000;931000;NA;931000;931000;NA;931000;NA;931000;931000;NA;931000;931000;NA;931000;931000;980000;980000;980000;NA;931000;…
NA;NA;NA;NA;NA;NA;NA;NA;NA;931000;NA;NA;NA;NA;NA;NA;NA;NA;980000;NA;980000;NA;980000;NA;NA;NA;NA;NA;NA;NA;NA;NA;980000;980000;980000;980000;NA;NA;980000;980000;980000;980000;NA;NA;NA;NA;931000;931000;900000;900000;900000;NA;NA;NA;NA;931000;931000;NA;931000;931000;NA;931000;931000;NA;931000;931000;NA;931000;931000;NA;931000;NA;931000;931000;NA;931000;931000;NA;931000;931000;980000;980000;980000;NA…
NA;NA;NA;NA;NA;NA;NA;NA;NA;931000;931000;931000;NA;NA;NA;NA;NA;NA;980000;NA;980000;NA;980000;NA;NA;NA;NA;NA;NA;NA;NA;NA;980000;980000;980000;980000;NA;NA;980000;980000;980000;980000;NA;NA;NA;NA;931000;931000;NA;NA;NA;NA;931000;931000;NA;931000;931000;NA;NA;NA;NA;931000;931000;NA;NA;NA;NA;931000;931000;NA;NA;NA;931000;931000;NA;931000;931000;NA;931000;931000;980000;980000;980000;NA;931000;931000;N…
NA;NA;NA;NA;NA;NA;NA;NA;NA;931000;NA;NA;NA;NA;NA;NA;NA;NA;980000;NA;980000;NA;980000;NA;NA;NA;NA;NA;NA;NA;NA;NA;980000;980000;980000;980000;NA;NA;980000;980000;980000;980000;NA;NA;NA;NA;NA;NA;NA;NA;NA;NA;NA;NA;NA;931000;931000;NA;931000;931000;NA;NA;NA;NA;NA;NA;NA;931000;931000;NA;NA;NA;931000;931000;NA;931000;931000;NA;931000;931000;980000;980000;980000;NA;931000;931000;NA;931000;931000;NA;93100…
NA;NA;NA;NA;NA;NA;NA;NA;NA;931000;931000;931000;NA;931000;931000;NA;NA;NA;980000;NA;980000;NA;980000;NA;NA;NA;NA;NA;NA;NA;NA;NA;980000;980000;980000;980000;NA;NA;980000;980000;980000;980000;NA;NA;NA;NA;NA;NA;NA;NA;NA;NA;NA;NA;NA;931000;931000;NA;931000;931000;NA;931000;931000;NA;931000;931000;NA;931000;931000;NA;931000;NA;931000;931000;NA;931000;931000;NA;931000;931000;980000;980000;980000;NA;931…
NA;NA;NA;NA;NA;NA;NA;NA;NA;931000;NA;NA;NA;NA;NA;NA;NA;NA;980000;NA;980000;NA;980000;NA;NA;NA;NA;NA;960000;NA;NA;NA;980000;980000;980000;980000;NA;NA;980000;980000;980000;980000;NA;NA;NA;NA;931000;931000;NA;NA;NA;NA;NA;NA;NA;931000;931000;NA;NA;NA;NA;NA;NA;NA;NA;NA;NA;NA;NA;NA;NA;NA;931000;931000;NA;931000;931000;NA;931000;931000;980000;980000;980000;NA;931000;931000;NA;931000;931000;NA;931000;93…
NA;NA;NA;NA;NA;NA;NA;NA;NA;931000;931000;931000;NA;931000;NA;NA;NA;NA;980000;NA;980000;NA;980000;NA;NA;NA;NA;NA;NA;NA;NA;NA;980000;980000;980000;980000;NA;NA;980000;980000;980000;980000;NA;NA;900000;NA;931000;931000;NA;NA;900000;NA;931000;931000;NA;931000;931000;NA;931000;931000;NA;931000;931000;NA;931000;931000;NA;931000;931000;NA;931000;NA;931000;931000;NA;931000;931000;NA;931000;931000;980000;…
NA;NA;NA;NA;NA;NA;NA;NA;NA;NA;NA;900000;NA;NA;NA;NA;NA;NA;980000;NA;980000;NA;980000;NA;NA;NA;NA;NA;NA;NA;NA;NA;980000;980000;980000;980000;NA;NA;980000;980000;980000;980000;NA;NA;NA;NA;931000;931000;NA;NA;NA;NA;NA;NA;NA;931000;931000;NA;931000;931000;NA;NA;NA;NA;931000;931000;NA;NA;NA;NA;NA;NA;NA;NA;NA;931000;931000;NA;931000;931000;980000;980000;980000;NA;931000;931000;NA;931000;931000;NA;93100…
NA;NA;NA;NA;NA;NA;NA;NA;NA;NA;NA;NA;NA;NA;NA;NA;NA;NA;980000;NA;980000;NA;980000;NA;NA;NA;NA;NA;960000;NA;NA;NA;980000;980000;980000;980000;NA;NA;980000;980000;980000;980000;NA;NA;900000;NA;931000;931000;NA;NA;NA;NA;NA;900000;NA;931000;931000;NA;900000;NA;NA;931000;931000;NA;NA;9	00E+05;NA;931000;931000;NA;NA;NA;931000;931000;NA;931000;931000;NA;931000;931000;980000;980000;980000;NA;931000;931000;NA;931000;931000;NA;931000;931000;NA;931000;931000;NA;931000;931000;NA;NA;NA;NA;NA;NA;NA;900000;NA;NA;NA;NA;NA;980000;NA;NA;NA;NA;NA;980000;980000;980000;980000;980000;980000;980000;980000;980000;980000;980000;980000;980000;980000;980000;980000;980000;980000;980000;980000;980000;…
NA;NA;NA;NA;NA;NA;NA;NA;NA;931000;931000;931000;NA;NA;NA;NA;NA;NA;980000;NA;980000;NA;980000;NA;NA;NA;NA;NA;NA;NA;NA;NA;980000;980000;980000;980000;NA;NA;980000;980000;980000;980000;NA;NA;NA;NA;931000;931000;NA;NA;NA;NA;NA;NA;NA;931000;931000;NA;931000;931000;NA;931000;931000;NA;931000;931000;NA;931000;931000;NA;931000;NA;931000;931000;NA;NA;NA;NA;931000;931000;980000;980000;980000;NA;NA;NA;NA;93…	00E+05;NA;NA;980000;NA;NA;NA;NA;NA;980000;980000;980000;980000;980000;980000;980000;980000;980000;980000;980000;980000;980000;980000;980000;980000;980000;980000;980000;980000;980000;980000;980000;980000;980000;980000;980000;980000;980000;980000;980000;980000;980000;980000;980000;980000;980000;980000;NA;NA;NA;NA;NA;NA;NA;NA;NA;NA;NA;NA;980000;980000;980000;980000;980000;980000;980000;980000;980000…
NA;NA;NA;NA;NA;NA;NA;NA;NA;NA;NA;NA;NA;931000;NA;NA;NA;NA;980000;NA;980000;NA;980000;NA;NA;NA;NA;NA;NA;NA;NA;NA;980000;980000;980000;980000;NA;NA;980000;980000;980000;980000;NA;NA;NA;NA;931000;931000;NA;NA;900000;NA;931000;931000;NA;931000;931000;NA;931000;931000;NA;931000;931000;NA;931000;931000;NA;931000;931000;NA;931000;NA;931000;931000;NA;931000;931000;NA;931000;931000;980000;980000;980000;NA…
NA;NA;NA;NA;NA;NA;900000;NA;NA;NA;NA;NA;NA;NA;NA;NA;NA;NA;980000;NA;980000;NA;980000;NA;NA;NA;NA;NA;NA;NA;960000;960000;980000;980000;980000;980000;NA;960000;980000;980000;980000;980000;NA;NA;NA;NA;931000;931000;NA;931000;931000;NA;NA;NA;NA;931000;931000;NA;931000;931000;NA;931000;931000;NA;931000;931000;NA;931000;931000;NA;931000;NA;931000;931000;NA;931000;931000;NA;931000;931000;980000;980000;9…
NA;NA;NA;NA;NA;NA;NA;NA;NA;931000;931000;931000;NA;NA;NA;NA;NA;NA;980000;NA;980000;NA;980000;NA;NA;NA;NA;NA;960000;NA;NA;NA;980000;980000;980000;980000;NA;NA;980000;980000;980000;980000;NA;NA;NA;NA;931000;931000;NA;NA;900000;NA;NA;NA;NA;931000;931000;NA;NA;NA;NA;931000;931000;NA;NA;NA;NA;931000;931000;NA;NA;NA;931000;931000;NA;931000;931000;NA;931000;931000;980000;980000;980000;NA;931000;931000;N…
NA;NA;NA;NA;NA;NA;NA;NA;NA;931000;NA;NA;NA;NA;NA;NA;NA;NA;980000;NA;980000;NA;980000;NA;NA;NA;NA;NA;NA;NA;NA;NA;980000;980000;980000;980000;NA;NA;980000;980000;980000;980000;NA;NA;NA;NA;931000;931000;NA;931000;931000;NA;NA;NA;NA;931000;931000;NA;NA;NA;NA;931000;931000;NA;NA;NA;NA;931000;931000;NA;NA;NA;931000;931000;NA;931000;931000;NA;931000;931000;980000;980000;980000;NA;931000;931000;NA;931000…
NA;NA;NA;NA;NA;NA;NA;NA;NA;NA;NA;NA;NA;931000;NA;NA;NA;NA;980000;900000;980000;NA;980000;NA;NA;NA;NA;NA;960000;NA;NA;NA;980000;980000;980000;980000;NA;NA;980000;980000;980000;980000;NA;NA;NA;NA;931000;931000;NA;NA;900000;NA;931000;931000;NA;931000;931000;NA;NA;NA;NA;931000;931000;NA;NA;9	00E+05;NA;931000;931000;NA;NA;NA;931000;931000;NA;931000;931000;NA;931000;931000;980000;980000;980000;NA;931000;931000;NA;931000;931000;NA;931000;931000;NA;931000;931000;NA;931000;931000;NA;NA;NA;NA;NA;NA;NA;NA;NA;NA;9	00E+05;NA;NA;980000;NA;NA;NA;NA;NA;980000;980000;980000;980000;980000;980000;980000;980000;980000;980000;980000;980000;980000;980000;980000;980000;980000;980000;980000;980000;980000;980000;980000;980000;980000;980000;980000;980000;980000;980000;980000;980000;980000;980000;980000;980000;980000;980000;NA;NA;NA;NA;NA;NA;NA;NA;NA;NA;NA;NA;980000;980000;980000;980000;980000;980000;980000;980000;980000…
NA;NA;NA;NA;NA;NA;NA;NA;NA;NA;NA;NA;NA;NA;NA;NA;NA;NA;980000;NA;980000;NA;980000;NA;NA;960000;NA;NA;NA;NA;NA;NA;980000;980000;980000;980000;NA;NA;980000;980000;980000;980000;NA;NA;900000;NA;NA;NA;NA;NA;900000;NA;NA;900000;NA;931000;931000;NA;NA;NA;NA;NA;NA;NA;NA;NA;NA;931000;931000;NA;NA;NA;931000;931000;NA;931000;931000;NA;931000;931000;980000;980000;980000;NA;931000;931000;NA;931000;931000;NA;9…	00E+05;NA;NA;980000;NA;NA;NA;NA;NA;980000;980000;980000;980000;980000;980000;980000;980000;980000;980000;980000;980000;980000;980000;980000;980000;980000;980000;980000;980000;980000;980000;980000;980000;980000;980000;980000;980000;980000;980000;980000;980000;980000;980000;980000;980000;980000;980000;NA;NA;NA;NA;NA;NA;NA;NA;NA;NA;NA;NA;980000;980000;980000;980000;980000;980000;980000;980000;980000…
NA;NA;NA;NA;NA;NA;NA;NA;NA;NA;NA;NA;NA;NA;931000;NA;NA;NA;980000;NA;980000;NA;980000;NA;NA;NA;NA;NA;NA;NA;NA;NA;980000;980000;980000;980000;NA;NA;980000;980000;980000;980000;NA;931000;931000;NA;NA;NA;NA;NA;900000;NA;NA;NA;NA;931000;931000;NA;900000;NA;NA;NA;NA;NA;NA;9	00E+05;NA;931000;931000;NA;NA;NA;931000;931000;NA;931000;931000;NA;931000;931000;980000;980000;980000;NA;931000;931000;NA;931000;931000;NA;931000;931000;NA;931000;931000;NA;931000;931000;NA;NA;NA;NA;NA;NA;NA;900000;NA;NA;9	00E+05;NA;NA;980000;NA;NA;NA;NA;NA;980000;980000;980000;980000;980000;980000;980000;980000;980000;980000;980000;980000;980000;980000;980000;980000;980000;980000;980000;980000;980000;980000;980000;980000;980000;980000;980000;980000;980000;980000;980000;980000;980000;980000;980000;980000;980000;980000;NA;NA;NA;NA;NA;NA;NA;NA;NA;NA;NA;NA;980000;980000;980000;980000;980000;980000;980000;980000;980000…
NA;NA;NA;NA;NA;NA;NA;NA;NA;NA;NA;NA;NA;NA;NA;NA;NA;NA;980000;NA;980000;NA;980000;NA;NA;NA;NA;NA;NA;NA;NA;NA;980000;980000;980000;980000;NA;NA;980000;980000;980000;980000;NA;NA;NA;NA;931000;931000;NA;NA;NA;NA;931000;931000;NA;931000;931000;NA;NA;NA;NA;931000;931000;NA;NA;NA;NA;931000;931000;NA;NA;NA;NA;NA;NA;931000;931000;NA;931000;931000;980000;980000;980000;NA;NA;NA;NA;931000;931000;NA;931000;93…
NA;NA;NA;NA;NA;NA;NA;NA;NA;931000;NA;NA;NA;NA;NA;NA;NA;NA;980000;900000;980000;NA;980000;NA;NA;NA;NA;NA;NA;NA;NA;NA;980000;980000;980000;980000;NA;NA;980000;980000;980000;980000;NA;931000;931000;NA;931000;931000;NA;931000;931000;NA;NA;NA;NA;931000;931000;NA;931000;931000;NA;931000;931000;NA;931000;931000;NA;931000;931000;NA;931000;NA;931000;931000;NA;931000;931000;NA;931000;931000;980000;980000;9…
NA;NA;NA;NA;NA;NA;NA;NA;NA;NA;NA;NA;NA;NA;NA;NA;NA;NA;980000;NA;980000;NA;980000;NA;NA;NA;NA;NA;NA;NA;NA;NA;980000;980000;980000;980000;NA;NA;980000;980000;980000;980000;NA;NA;NA;NA;931000;931000;NA;NA;NA;NA;NA;NA;NA;931000;931000;NA;931000;931000;NA;931000;931000;NA;931000;931000;NA;931000;931000;NA;931000;NA;931000;931000;NA;931000;931000;NA;931000;931000;980000;980000;980000;NA;931000;931000;N…
NA;NA;NA;NA;NA;NA;NA;NA;NA;NA;NA;NA;NA;NA;931000;NA;NA;NA;980000;NA;980000;NA;980000;NA;NA;NA;NA;NA;NA;NA;NA;NA;980000;980000;980000;980000;NA;NA;980000;980000;980000;980000;NA;NA;NA;NA;931000;931000;NA;931000;931000;NA;NA;NA;NA;931000;931000;NA;NA;NA;NA;931000;931000;NA;NA;NA;NA;931000;931000;NA;NA;NA;931000;931000;NA;931000;931000;NA;931000;931000;980000;980000;980000;NA;931000;931000;NA;931000…
NA;NA;NA;NA;NA;NA;NA;NA;NA;NA;NA;NA;NA;NA;NA;NA;NA;NA;980000;NA;980000;NA;980000;NA;NA;NA;NA;NA;NA;NA;NA;NA;980000;980000;980000;980000;NA;NA;980000;980000;980000;980000;NA;NA;NA;NA;931000;931000;NA;NA;NA;NA;NA;NA;NA;931000;931000;NA;NA;NA;NA;931000;931000;NA;NA;NA;NA;931000;931000;NA;NA;NA;931000;931000;NA;931000;931000;NA;931000;931000;980000;980000;980000;NA;931000;931000;NA;931000;931000;NA;9…
NA;NA;NA;NA;NA;NA;NA;NA;NA;931000;931000;931000;NA;931000;NA;NA;NA;NA;980000;NA;980000;NA;980000;NA;NA;NA;NA;NA;NA;NA;NA;NA;980000;980000;980000;980000;NA;NA;980000;980000;980000;980000;NA;NA;NA;NA;NA;NA;NA;NA;NA;NA;931000;931000;NA;931000;931000;NA;931000;931000;NA;931000;931000;NA;931000;931000;NA;931000;931000;NA;931000;NA;931000;931000;NA;931000;931000;NA;931000;931000;980000;980000;980000;NA…
NA;NA;NA;NA;NA;NA;NA;NA;NA;NA;NA;NA;NA;NA;NA;NA;NA;NA;980000;NA;980000;NA;980000;NA;NA;NA;NA;NA;NA;NA;NA;NA;980000;980000;980000;980000;NA;NA;980000;980000;980000;980000;NA;NA;NA;NA;931000;931000;NA;NA;900000;NA;931000;931000;NA;931000;931000;NA;931000;931000;NA;931000;931000;NA;931000;931000;NA;931000;931000;NA;931000;NA;931000;931000;NA;931000;931000;NA;931000;931000;980000;980000;980000;NA;931…
NA;NA;NA;NA;NA;NA;NA;NA;NA;NA;900000;NA;NA;NA;NA;NA;NA;NA;980000;NA;980000;NA;980000;NA;NA;NA;NA;NA;NA;NA;NA;NA;980000;980000;980000;980000;NA;NA;980000;980000;980000;980000;NA;NA;NA;NA;931000;931000;NA;NA;900000;NA;NA;900000;NA;931000;931000;NA;900000;NA;NA;931000;931000;NA;NA;9	00E+05;NA;931000;931000;NA;NA;NA;931000;931000;NA;931000;931000;NA;931000;931000;980000;980000;980000;NA;931000;931000;NA;931000;931000;NA;931000;931000;NA;931000;931000;NA;931000;931000;NA;NA;NA;NA;900000;NA;NA;900000;NA;NA;NA;NA;NA;980000;NA;NA;NA;NA;NA;980000;980000;980000;980000;980000;980000;980000;980000;980000;980000;980000;980000;980000;980000;980000;980000;980000;980000;980000;980000;980…
NA;NA;NA;NA;NA;NA;NA;NA;NA;931000;931000;931000;NA;NA;NA;NA;NA;NA;980000;NA;980000;NA;980000;NA;NA;NA;NA;NA;NA;NA;NA;NA;980000;980000;980000;980000;NA;NA;980000;980000;980000;980000;NA;NA;NA;NA;931000;931000;NA;900000;900000;NA;900000;900000;NA;931000;931000;NA;900000;900000;NA;931000;931000;NA;900000;9	00E+05;NA;931000;931000;NA;900000;NA;931000;931000;NA;931000;931000;NA;931000;931000;980000;980000;980000;NA;931000;931000;NA;931000;931000;NA;931000;931000;NA;931000;931000;NA;931000;931000;NA;NA;NA;NA;NA;NA;NA;900000;NA;NA;NA;NA;NA;980000;NA;NA;NA;9	00E+05;9	00E+05;980000;980000;980000;980000;980000;980000;980000;980000;980000;980000;980000;980000;980000;980000;980000;980000;980000;980000;980000;980000;980000;980000;980000;980000;980000;980000;980000;980000;980000;980000;980000;980000;980000;980000;980000;980000;980000;980000;NA;NA;NA;NA;NA;NA;NA;NA;NA;NA;NA;NA;980000;980000;980000;980000;980000;980000;980000;980000;980000;980000;NA;NA;NA;NA;NA;NA;NA…
NA;NA;NA;NA;NA;NA;NA;NA;NA;931000;NA;NA;NA;NA;NA;NA;NA;NA;980000;NA;980000;NA;980000;NA;NA;NA;NA;NA;NA;NA;NA;NA;980000;980000;980000;980000;NA;NA;980000;980000;980000;980000;NA;NA;NA;NA;931000;931000;NA;NA;NA;NA;NA;NA;NA;931000;931000;NA;NA;NA;NA;NA;NA;NA;NA;NA;NA;931000;931000;NA;NA;NA;931000;931000;NA;931000;931000;NA;931000;931000;980000;980000;980000;NA;931000;931000;NA;931000;931000;NA;93100…	00E+05;9	00E+05;9	00E+05;9	00E+05;NA;980000;NA;NA;NA;NA;NA;980000;980000;980000;980000;980000;980000;980000;980000;980000;980000;980000;980000;980000;980000;980000;980000;980000;980000;980000;980000;980000;980000;980000;980000;980000;980000;980000;980000;980000;980000;980000;980000;980000;980000;980000;980000;980000;980000;NA;NA;NA;NA;NA;NA;NA;NA;NA;NA;NA;NA;980000;980000;980000;980000;980000;980000;980000;980000;980000;98…
NA;NA;NA;NA;NA;NA;NA;NA;NA;931000;931000;931000;NA;NA;NA;NA;NA;NA;980000;NA;980000;NA;980000;NA;NA;NA;NA;NA;NA;NA;NA;NA;980000;980000;980000;980000;NA;NA;980000;980000;980000;980000;NA;NA;NA;NA;931000;931000;NA;NA;NA;NA;NA;NA;NA;931000;931000;NA;NA;NA;NA;931000;931000;NA;NA;NA;NA;931000;931000;NA;NA;NA;931000;931000;NA;931000;931000;NA;931000;931000;980000;980000;980000;NA;931000;931000;NA;931000…
NA;NA;NA;NA;NA;NA;NA;NA;NA;931000;931000;931000;NA;NA;NA;NA;NA;NA;980000;NA;980000;NA;980000;NA;NA;NA;NA;NA;NA;NA;NA;NA;980000;980000;980000;980000;NA;NA;980000;980000;980000;980000;NA;NA;NA;NA;931000;931000;NA;NA;NA;NA;NA;900000;NA;931000;931000;NA;931000;931000;NA;931000;931000;NA;931000;931000;NA;931000;931000;NA;931000;NA;931000;931000;NA;931000;931000;NA;931000;931000;980000;980000;980000;NA…
NA;NA;NA;NA;NA;NA;900000;NA;NA;931000;931000;931000;NA;NA;NA;NA;NA;NA;980000;900000;980000;NA;980000;NA;NA;NA;NA;NA;960000;NA;NA;NA;980000;980000;980000;980000;NA;NA;980000;980000;980000;980000;NA;931000;931000;NA;931000;931000;NA;NA;900000;NA;900000;NA;NA;931000;931000;NA;931000;931000;NA;931000;931000;NA;931000;931000;NA;931000;931000;NA;931000;NA;931000;931000;NA;931000;931000;NA;931000;931000…
NA;NA;NA;NA;NA;NA;NA;NA;NA;NA;NA;NA;NA;NA;NA;NA;NA;NA;980000;900000;980000;NA;980000;NA;NA;NA;NA;NA;NA;NA;NA;NA;980000;980000;980000;980000;NA;NA;980000;980000;980000;980000;NA;NA;NA;NA;931000;931000;NA;900000;NA;NA;NA;NA;NA;931000;931000;NA;NA;900000;NA;931000;931000;NA;900000;9	00E+05;NA;931000;931000;NA;900000;NA;931000;931000;NA;931000;931000;NA;931000;931000;980000;980000;980000;NA;931000;931000;NA;931000;931000;NA;931000;931000;NA;931000;931000;NA;931000;931000;NA;NA;NA;NA;NA;NA;NA;NA;NA;NA;NA;NA;NA;980000;NA;NA;NA;NA;NA;980000;980000;980000;980000;980000;980000;980000;980000;980000;980000;980000;980000;980000;980000;980000;980000;980000;980000;980000;980000;980000;…
NA;NA;NA;NA;NA;NA;NA;NA;NA;NA;NA;NA;NA;NA;NA;NA;NA;NA;980000;900000;980000;NA;980000;NA;NA;NA;NA;NA;NA;NA;NA;NA;980000;980000;980000;980000;NA;NA;980000;980000;980000;980000;NA;NA;NA;NA;931000;931000;NA;NA;900000;NA;NA;NA;NA;931000;931000;NA;931000;931000;NA;931000;931000;NA;931000;931000;NA;931000;931000;NA;931000;NA;931000;931000;NA;931000;931000;NA;931000;931000;980000;980000;980000;NA;931000;…	00E+05;NA;NA;980000;NA;NA;NA;9	00E+05;9	00E+05;980000;980000;980000;980000;980000;980000;980000;980000;980000;980000;980000;980000;980000;980000;980000;980000;980000;980000;980000;980000;980000;980000;980000;980000;980000;980000;980000;980000;980000;980000;980000;980000;980000;980000;980000;980000;980000;980000;NA;NA;NA;NA;NA;NA;NA;NA;NA;NA;NA;NA;980000;980000;980000;980000;980000;980000;980000;980000;980000;980000;NA;NA;NA;NA;NA;NA;NA…
NA;NA;NA;NA;NA;NA;NA;NA;NA;931000;NA;NA;NA;NA;NA;NA;NA;NA;980000;NA;980000;NA;980000;NA;NA;NA;NA;NA;NA;NA;NA;NA;980000;980000;980000;980000;NA;NA;980000;980000;980000;980000;NA;931000;931000;NA;931000;931000;NA;931000;931000;NA;NA;NA;NA;931000;931000;NA;931000;931000;NA;NA;NA;NA;931000;931000;NA;NA;NA;NA;NA;NA;931000;931000;NA;NA;NA;NA;931000;931000;980000;980000;980000;NA;931000;931000;NA;931000…
NA;NA;NA;NA;NA;NA;NA;NA;NA;931000;931000;931000;NA;NA;NA;NA;NA;NA;980000;NA;980000;NA;980000;NA;NA;NA;NA;NA;NA;NA;NA;NA;980000;980000;980000;980000;NA;NA;980000;980000;980000;980000;NA;NA;NA;NA;931000;931000;NA;NA;900000;NA;NA;NA;NA;931000;931000;NA;931000;931000;NA;931000;931000;NA;931000;931000;NA;931000;931000;NA;931000;NA;931000;931000;NA;931000;931000;NA;931000;931000;980000;980000;980000;NA…
NA;NA;NA;NA;NA;NA;NA;NA;NA;NA;NA;NA;NA;931000;NA;NA;NA;NA;980000;NA;980000;NA;980000;NA;NA;NA;NA;NA;NA;NA;NA;NA;980000;980000;980000;980000;NA;NA;980000;980000;980000;980000;NA;NA;NA;NA;931000;931000;NA;NA;NA;NA;931000;931000;NA;931000;931000;NA;931000;931000;NA;931000;931000;NA;931000;931000;NA;931000;931000;NA;931000;NA;931000;931000;NA;931000;931000;NA;931000;931000;980000;980000;980000;NA;931…
NA;NA;NA;NA;NA;NA;NA;NA;NA;931000;NA;NA;NA;NA;NA;NA;NA;NA;980000;NA;980000;NA;980000;NA;NA;NA;NA;NA;NA;NA;NA;NA;980000;980000;980000;980000;NA;NA;980000;980000;980000;980000;NA;NA;NA;NA;931000;931000;NA;NA;NA;NA;NA;NA;NA;931000;931000;NA;NA;NA;NA;931000;931000;NA;NA;NA;NA;931000;931000;NA;NA;NA;931000;931000;NA;931000;931000;NA;931000;931000;980000;980000;980000;NA;931000;931000;NA;931000;931000;…	00E+05;NA;9	00E+05;NA;NA;980000;NA;NA;NA;NA;NA;980000;980000;980000;980000;980000;980000;980000;980000;980000;980000;980000;980000;980000;980000;980000;980000;980000;980000;980000;980000;980000;980000;980000;980000;980000;980000;980000;980000;980000;980000;980000;980000;980000;980000;980000;980000;980000;980000;NA;NA;NA;NA;NA;NA;NA;NA;NA;NA;NA;NA;980000;980000;980000;980000;980000;980000;980000;980000;980000…
NA;NA;NA;NA;NA;NA;NA;NA;NA;NA;900000;900000;NA;931000;931000;NA;NA;NA;980000;NA;980000;NA;980000;NA;NA;NA;NA;NA;NA;NA;NA;NA;980000;980000;980000;980000;NA;NA;980000;980000;980000;980000;NA;NA;NA;NA;931000;931000;NA;931000;931000;NA;931000;931000;NA;931000;931000;NA;931000;931000;NA;931000;931000;NA;931000;931000;NA;931000;931000;NA;931000;NA;931000;931000;NA;NA;NA;NA;931000;931000;980000;980000;9…
NA;NA;NA;NA;NA;NA;NA;NA;NA;931000;NA;NA;NA;NA;NA;NA;NA;NA;980000;NA;980000;NA;980000;NA;NA;NA;NA;NA;NA;NA;NA;NA;980000;980000;980000;980000;NA;NA;980000;980000;980000;980000;NA;NA;NA;NA;NA;NA;NA;NA;900000;NA;NA;NA;NA;931000;931000;NA;NA;NA;NA;931000;931000;NA;NA;9	00E+05;NA;931000;931000;NA;NA;NA;931000;931000;NA;931000;931000;NA;931000;931000;980000;980000;980000;NA;931000;931000;NA;931000;931000;NA;931000;931000;NA;931000;931000;NA;931000;931000;NA;NA;NA;NA;NA;NA;NA;NA;NA;NA;NA;NA;NA;980000;NA;NA;NA;9	00E+05;9	00E+05;980000;980000;980000;980000;980000;980000;980000;980000;980000;980000;980000;980000;980000;980000;980000;980000;980000;980000;980000;980000;980000;980000;980000;980000;980000;980000;980000;980000;980000;980000;980000;980000;980000;980000;980000;980000;980000;980000;NA;NA;NA;NA;NA;NA;NA;NA;NA;NA;NA;NA;980000;980000;980000;980000;980000;980000;980000;980000;980000;980000;NA;NA;NA;NA;NA;NA;NA…
NA;NA;NA;NA;NA;NA;NA;NA;NA;931000;NA;NA;NA;NA;931000;NA;NA;NA;980000;NA;980000;NA;980000;NA;NA;NA;NA;NA;NA;NA;NA;NA;980000;980000;980000;980000;NA;NA;980000;980000;980000;980000;NA;NA;NA;NA;NA;NA;900000;900000;900000;NA;931000;931000;NA;931000;931000;NA;NA;NA;NA;NA;NA;NA;NA;NA;NA;NA;NA;NA;NA;NA;931000;931000;NA;931000;931000;NA;931000;931000;980000;980000;980000;NA;931000;931000;NA;931000;931000;…
NA;NA;NA;NA;NA;NA;NA;NA;NA;931000;931000;931000;NA;931000;NA;NA;NA;NA;980000;NA;980000;NA;980000;NA;NA;NA;NA;NA;NA;NA;NA;NA;980000;980000;980000;980000;NA;NA;980000;980000;980000;980000;NA;NA;NA;NA;931000;931000;NA;931000;931000;NA;931000;931000;NA;931000;931000;NA;931000;931000;NA;931000;931000;NA;931000;931000;NA;931000;931000;NA;931000;NA;931000;931000;NA;931000;931000;NA;931000;931000;980000;…
NA;NA;NA;NA;NA;NA;NA;NA;NA;NA;NA;NA;NA;NA;NA;NA;NA;NA;980000;NA;980000;NA;980000;NA;NA;NA;NA;NA;NA;NA;NA;NA;980000;980000;980000;980000;NA;NA;980000;980000;980000;980000;NA;NA;NA;NA;931000;931000;NA;NA;NA;NA;NA;NA;NA;931000;931000;NA;NA;NA;NA;931000;931000;NA;NA;NA;NA;931000;931000;NA;NA;NA;931000;931000;NA;931000;931000;NA;931000;931000;980000;980000;980000;NA;931000;931000;NA;931000;931000;NA;9…
NA;NA;NA;NA;NA;NA;NA;NA;NA;NA;NA;900000;NA;NA;NA;NA;NA;NA;980000;NA;980000;NA;980000;NA;NA;NA;NA;NA;NA;NA;NA;NA;980000;980000;980000;980000;NA;NA;980000;980000;980000;980000;NA;931000;931000;NA;NA;NA;900000;900000;900000;NA;931000;931000;NA;931000;931000;NA;931000;931000;NA;931000;931000;NA;931000;931000;NA;931000;931000;NA;931000;NA;931000;931000;NA;931000;931000;NA;931000;931000;980000;980000;9…	00E+05;9	00E+05;980000;980000;980000;980000;980000;980000;980000;980000;980000;980000;980000;980000;980000;980000;980000;980000;980000;980000;980000;980000;980000;980000;980000;980000;980000;980000;980000;980000;980000;980000;980000;980000;980000;980000;980000;980000;980000;980000;NA;NA;NA;NA;NA;NA;NA;NA;NA;NA;NA;NA;980000;980000;980000;980000;980000;980000;980000;980000;980000;980000;NA;NA;NA;NA;NA;NA;NA…
NA;NA;NA;NA;NA;NA;NA;NA;NA;NA;NA;NA;NA;NA;NA;NA;NA;NA;980000;NA;980000;NA;980000;NA;NA;NA;NA;NA;NA;NA;NA;NA;980000;980000;980000;980000;NA;NA;980000;980000;980000;980000;NA;NA;NA;NA;931000;931000;NA;931000;931000;NA;931000;931000;NA;931000;931000;NA;931000;931000;NA;931000;931000;NA;931000;931000;NA;931000;931000;NA;931000;NA;931000;931000;NA;931000;931000;NA;931000;931000;980000;980000;980000;NA…
NA;NA;NA;NA;NA;NA;NA;NA;NA;931000;NA;NA;NA;NA;NA;NA;NA;NA;980000;NA;980000;NA;980000;NA;NA;NA;NA;NA;NA;NA;NA;NA;980000;980000;980000;980000;NA;NA;980000;980000;980000;980000;NA;NA;NA;NA;931000;931000;NA;931000;931000;NA;900000;NA;NA;931000;931000;NA;NA;NA;NA;NA;NA;NA;NA;NA;NA;NA;NA;NA;NA;NA;931000;931000;NA;931000;931000;NA;931000;931000;980000;980000;980000;NA;931000;931000;NA;931000;931000;NA;9…
NA;NA;NA;NA;NA;NA;NA;NA;NA;931000;931000;931000;NA;931000;NA;NA;NA;NA;980000;NA;980000;NA;980000;NA;NA;NA;NA;NA;NA;NA;NA;NA;980000;980000;980000;980000;NA;NA;980000;980000;980000;980000;NA;931000;931000;NA;931000;931000;NA;NA;NA;NA;931000;931000;NA;931000;931000;NA;NA;NA;NA;931000;931000;NA;NA;NA;NA;931000;931000;NA;NA;NA;931000;931000;NA;NA;NA;NA;931000;931000;980000;980000;980000;NA;931000;9310…
NA;NA;NA;NA;NA;NA;NA;NA;NA;NA;NA;NA;NA;931000;931000;NA;NA;NA;980000;NA;980000;NA;980000;NA;NA;NA;NA;NA;NA;NA;NA;NA;980000;980000;980000;980000;NA;NA;980000;980000;980000;980000;NA;NA;NA;NA;931000;931000;NA;NA;NA;NA;900000;900000;NA;931000;931000;NA;931000;931000;NA;NA;NA;NA;931000;931000;NA;NA;NA;NA;NA;NA;931000;931000;NA;931000;931000;NA;931000;931000;980000;980000;980000;NA;931000;931000;NA;93…
NA;NA;NA;NA;NA;NA;900000;NA;NA;NA;NA;NA;NA;NA;931000;NA;NA;NA;980000;NA;980000;NA;980000;NA;NA;NA;NA;NA;NA;NA;NA;NA;980000;980000;980000;980000;NA;NA;980000;980000;980000;980000;NA;900000;900000;NA;931000;931000;NA;NA;900000;NA;NA;NA;NA;931000;931000;NA;931000;931000;NA;931000;931000;NA;931000;931000;NA;931000;931000;NA;931000;NA;931000;931000;NA;931000;931000;NA;931000;931000;980000;980000;98000…	00E+05;980000;900000;NA;NA;NA;NA;980000;980000;980000;980000;980000;980000;980000;980000;980000;980000;980000;980000;980000;980000;980000;980000;980000;980000;980000;980000;980000;980000;980000;980000;980000;980000;980000;980000;980000;980000;980000;980000;980000;980000;980000;980000;980000;980000;NA;NA;NA;NA;NA;NA;NA;NA;NA;NA;NA;NA;980000;980000;980000;980000;980000;980000;980000;980000;980000;9…
NA;NA;NA;NA;NA;NA;NA;NA;NA;NA;NA;NA;NA;NA;NA;NA;NA;NA;980000;NA;980000;NA;980000;NA;NA;NA;NA;NA;NA;NA;NA;NA;980000;980000;980000;980000;NA;NA;980000;980000;980000;980000;NA;NA;NA;NA;NA;NA;NA;NA;NA;NA;NA;NA;NA;931000;931000;NA;NA;NA;NA;931000;931000;NA;NA;NA;NA;931000;931000;NA;NA;NA;931000;931000;NA;931000;931000;NA;931000;931000;980000;980000;980000;NA;NA;NA;NA;931000;931000;NA;931000;931000;NA;…
NA;NA;NA;NA;NA;NA;NA;NA;NA;931000;931000;931000;NA;NA;NA;NA;NA;NA;980000;NA;980000;NA;980000;NA;NA;960000;NA;NA;NA;NA;NA;NA;980000;980000;980000;980000;NA;NA;980000;980000;980000;980000;NA;NA;NA;NA;931000;931000;NA;931000;931000;NA;NA;NA;NA;931000;931000;NA;NA;NA;NA;931000;931000;NA;NA;NA;NA;931000;931000;NA;NA;NA;931000;931000;NA;931000;931000;NA;931000;931000;980000;980000;980000;NA;931000;9310…
NA;NA;NA;NA;NA;NA;NA;NA;NA;NA;NA;NA;NA;NA;NA;NA;NA;NA;980000;NA;980000;NA;980000;NA;NA;NA;NA;NA;NA;NA;NA;NA;980000;980000;980000;980000;NA;NA;980000;980000;980000;980000;NA;NA;NA;NA;931000;931000;NA;NA;NA;NA;931000;931000;NA;931000;931000;NA;931000;931000;NA;931000;931000;NA;931000;931000;NA;931000;931000;NA;931000;NA;931000;931000;NA;931000;931000;NA;931000;931000;980000;980000;980000;NA;931000;…
NA;NA;NA;NA;NA;NA;NA;NA;NA;NA;NA;NA;NA;931000;NA;NA;NA;NA;980000;900000;980000;NA;980000;NA;NA;NA;NA;NA;NA;NA;NA;NA;980000;980000;980000;980000;NA;NA;980000;980000;980000;980000;NA;NA;NA;NA;931000;931000;NA;NA;NA;NA;931000;931000;NA;931000;931000;NA;931000;931000;NA;931000;931000;NA;931000;931000;NA;931000;931000;NA;931000;NA;931000;931000;NA;931000;931000;NA;931000;931000;980000;980000;980000;NA…
NA;NA;NA;NA;NA;NA;NA;NA;NA;NA;NA;NA;NA;NA;NA;NA;NA;NA;980000;900000;980000;NA;980000;NA;NA;NA;NA;NA;NA;NA;NA;NA;980000;980000;980000;980000;NA;NA;980000;980000;980000;980000;NA;931000;931000;NA;931000;931000;NA;NA;900000;NA;NA;NA;NA;931000;931000;NA;NA;NA;NA;9	00E+05;900000;NA;900000;9	00E+05;NA;931000;931000;NA;900010;NA;931000;931000;NA;931000;931000;NA;931000;931000;980000;980000;980000;NA;931000;931000;NA;931000;931000;NA;931000;931000;NA;931000;931000;NA;931000;931000;NA;NA;NA;NA;NA;NA;NA;NA;NA;NA;9	00E+05;NA;NA;980000;NA;NA;NA;NA;NA;980000;980000;980000;980000;980000;980000;980000;980000;980000;980000;980000;980000;980000;980000;980000;980000;980000;980000;980000;980000;980000;980000;980000;980000;980000;980000;980000;980000;980000;980000;980000;980000;980000;980000;980000;980000;980000;980000;NA;NA;NA;NA;NA;NA;NA;NA;NA;NA;NA;NA;980000;980000;980000;980000;980000;980000;980000;980000;980000…
NA;NA;NA;NA;NA;NA;NA;NA;NA;NA;NA;NA;NA;931000;NA;NA;NA;NA;980000;900000;980000;NA;980000;NA;NA;NA;NA;NA;NA;NA;NA;NA;980000;980000;980000;980000;NA;NA;980000;980000;980000;980000;NA;NA;NA;NA;931000;931000;NA;NA;NA;NA;NA;NA;NA;931000;931000;NA;NA;NA;NA;931000;931000;NA;NA;NA;NA;931000;931000;NA;NA;NA;931000;931000;NA;931000;931000;NA;931000;931000;980000;980000;980000;NA;931000;931000;NA;931000;931…
NA;NA;NA;NA;NA;NA;NA;NA;NA;NA;NA;NA;NA;NA;NA;NA;NA;NA;980000;NA;980000;NA;980000;NA;NA;NA;NA;NA;NA;NA;NA;NA;980000;980000;980000;980000;NA;NA;980000;980000;980000;980000;NA;931000;931000;NA;931000;931000;NA;NA;NA;NA;NA;NA;NA;931000;931000;NA;931000;931000;NA;931000;931000;NA;931000;931000;NA;931000;931000;NA;931000;NA;931000;931000;NA;931000;931000;NA;931000;931000;980000;980000;980000;NA;931000;…
NA;NA;NA;NA;NA;NA;NA;NA;NA;931000;931000;931000;NA;NA;NA;NA;NA;NA;980000;NA;980000;NA;980000;NA;NA;NA;NA;NA;NA;NA;NA;NA;980000;980000;980000;980000;NA;NA;980000;980000;980000;980000;NA;NA;NA;NA;NA;NA;NA;931000;931000;NA;931000;931000;NA;931000;931000;NA;931000;931000;NA;NA;NA;NA;931000;931000;NA;NA;NA;NA;NA;NA;931000;931000;NA;931000;931000;NA;931000;931000;980000;980000;980000;NA;931000;931000;N…
NA;NA;NA;NA;NA;NA;NA;NA;NA;931000;NA;NA;NA;NA;NA;NA;NA;NA;980000;NA;980000;NA;980000;NA;NA;NA;NA;NA;NA;NA;NA;NA;980000;980000;980000;980000;NA;NA;980000;980000;980000;980000;NA;NA;900000;NA;931000;931000;NA;931000;931000;NA;NA;NA;NA;931000;931000;NA;900000;NA;NA;931000;931000;NA;NA;9	00E+05;NA;931000;931000;NA;NA;NA;931000;931000;NA;931000;931000;NA;900000;NA;980000;980000;980000;NA;931000;931000;NA;931000;931000;NA;931000;931000;NA;931000;931000;NA;931000;931000;NA;NA;NA;NA;NA;NA;NA;900000;NA;NA;NA;NA;NA;980000;NA;NA;NA;NA;NA;980000;980000;980000;980000;980000;980000;980000;980000;980000;980000;980000;980000;980000;980000;980000;980000;980000;980000;980000;980000;980000;9800…
NA;NA;NA;NA;NA;NA;NA;NA;NA;NA;NA;NA;NA;NA;NA;NA;NA;NA;980000;NA;980000;NA;980000;NA;NA;NA;NA;NA;NA;NA;NA;NA;980000;980000;980000;980000;NA;NA;980000;980000;980000;980000;NA;NA;NA;NA;931000;931000;NA;NA;NA;NA;NA;NA;NA;931000;931000;NA;NA;NA;NA;931000;931000;NA;NA;NA;NA;931000;931000;NA;NA;NA;931000;931000;NA;931000;931000;NA;931000;931000;980000;980000;980000;NA;931000;931000;NA;931000;931000;NA;9…
NA;NA;NA;NA;NA;NA;NA;NA;NA;931000;931000;931000;NA;NA;NA;NA;NA;NA;980000;NA;980000;NA;980000;NA;NA;NA;NA;NA;NA;NA;NA;NA;980000;980000;980000;980000;NA;NA;980000;980000;980000;980000;NA;NA;NA;NA;NA;NA;NA;931000;931000;NA;NA;NA;NA;931000;931000;NA;900000;NA;NA;NA;NA;NA;NA;9	00E+05;NA;NA;NA;NA;NA;NA;931000;931000;NA;931000;931000;NA;931000;931000;980000;980000;980000;NA;NA;NA;NA;931000;931000;NA;931000;931000;NA;931000;931000;NA;931000;931000;NA;NA;NA;NA;NA;NA;NA;900000;NA;NA;NA;NA;NA;980000;NA;NA;NA;NA;NA;980000;980000;980000;980000;980000;980000;980000;980000;980000;980000;980000;980000;980000;980000;980000;980000;980000;980000;980000;980000;980000;980000;980000;98…
NA;NA;NA;NA;NA;NA;NA;NA;NA;NA;NA;NA;NA;NA;NA;NA;NA;NA;980000;NA;980000;NA;980000;NA;NA;NA;NA;NA;NA;NA;NA;NA;980000;980000;980000;980000;NA;NA;980000;980000;980000;980000;NA;NA;NA;NA;NA;NA;NA;NA;NA;NA;NA;NA;NA;931000;931000;NA;NA;NA;NA;931000;931000;NA;NA;NA;NA;931000;931000;NA;NA;NA;931000;931000;NA;931000;931000;NA;931000;931000;980000;980000;980000;NA;931000;931000;NA;931000;931000;NA;931000;93…
NA;NA;NA;NA;NA;NA;NA;NA;NA;NA;NA;NA;NA;NA;NA;NA;NA;NA;980000;NA;980000;NA;980000;NA;NA;NA;NA;NA;NA;NA;NA;NA;980000;980000;980000;980000;NA;NA;980000;980000;980000;980000;NA;NA;NA;NA;931000;931000;NA;931000;931000;NA;NA;900000;NA;931000;931000;NA;931000;931000;NA;931000;931000;NA;931000;931000;NA;931000;931000;NA;931000;NA;931000;931000;NA;931000;931000;NA;931000;931000;980000;980000;980000;NA;931…	00E+05;9	00E+05;980000;980000;980000;980000;980000;980000;980000;980000;980000;980000;980000;980000;980000;980000;980000;980000;980000;980000;980000;980000;980000;980000;980000;980000;980000;980000;980000;980000;980000;980000;980000;980000;980000;980000;980000;980000;980000;980000;NA;NA;NA;NA;NA;NA;NA;NA;NA;NA;NA;NA;980000;980000;980000;980000;980000;980000;980000;980000;980000;980000;NA;NA;NA;NA;NA;NA;NA…
NA;NA;NA;NA;NA;NA;NA;NA;NA;NA;NA;NA;NA;NA;NA;NA;NA;NA;980000;900000;980000;NA;980000;NA;NA;NA;NA;NA;NA;NA;NA;NA;980000;980000;980000;980000;NA;NA;980000;980000;980000;980000;NA;NA;NA;NA;931000;931000;NA;NA;NA;NA;NA;NA;NA;931000;931000;NA;900000;NA;NA;931000;931000;NA;NA;9	00E+05;NA;931000;931000;NA;NA;NA;931000;931000;NA;931000;931000;NA;931000;931000;980000;980000;980000;NA;931000;931000;NA;931000;931000;NA;931000;931000;NA;931000;931000;NA;931000;931000;NA;NA;NA;NA;NA;NA;NA;900000;NA;NA;NA;NA;NA;980000;NA;NA;NA;NA;NA;980000;980000;980000;980000;980000;980000;980000;980000;980000;980000;980000;980000;980000;980000;980000;980000;980000;980000;980000;980000;980000;…
NA;NA;NA;NA;NA;NA;NA;NA;NA;NA;NA;NA;NA;NA;NA;NA;NA;NA;980000;NA;980000;NA;980000;NA;NA;NA;NA;NA;NA;NA;NA;NA;980000;980000;980000;980000;NA;NA;980000;980000;980000;980000;NA;NA;NA;NA;931000;931000;NA;NA;NA;NA;931000;931000;NA;931000;931000;NA;NA;NA;NA;931000;931000;NA;NA;NA;NA;931000;931000;NA;NA;NA;931000;931000;NA;931000;931000;NA;931000;931000;980000;980000;980000;NA;931000;931000;NA;931000;931…
NA;NA;NA;NA;NA;NA;NA;NA;NA;NA;NA;NA;NA;NA;NA;NA;NA;NA;980000;NA;980000;NA;980000;NA;NA;NA;NA;NA;NA;NA;NA;NA;980000;980000;980000;980000;NA;NA;980000;980000;980000;980000;NA;931000;931000;NA;931000;931000;NA;NA;NA;NA;931000;931000;NA;931000;931000;NA;NA;NA;NA;931000;931000;NA;NA;NA;NA;931000;931000;NA;NA;NA;931000;931000;NA;931000;931000;NA;931000;931000;980000;980000;980000;NA;931000;931000;NA;93…
NA;NA;NA;NA;NA;NA;NA;NA;NA;931000;NA;NA;NA;NA;NA;NA;NA;NA;980000;900000;980000;NA;980000;NA;NA;NA;NA;NA;NA;NA;NA;NA;980000;980000;980000;980000;NA;NA;980000;980000;980000;980000;NA;NA;NA;NA;931000;931000;NA;NA;900000;NA;NA;NA;NA;931000;931000;NA;NA;NA;NA;NA;NA;NA;NA;NA;NA;931000;931000;NA;NA;NA;931000;931000;NA;931000;931000;NA;931000;931000;980000;980000;980000;NA;931000;931000;NA;931000;931000;…
NA;NA;NA;NA;NA;NA;NA;NA;NA;931000;NA;NA;NA;NA;NA;NA;NA;NA;980000;NA;980000;NA;980000;NA;NA;NA;NA;NA;NA;NA;NA;NA;980000;980000;980000;980000;NA;NA;980000;980000;980000;980000;NA;NA;900000;NA;931000;931000;900000;900000;900000;NA;NA;NA;NA;931000;931000;NA;931000;931000;NA;931000;931000;NA;931000;931000;NA;931000;931000;NA;931000;NA;931000;931000;NA;931000;931000;NA;931000;931000;980000;980000;98000…
NA;NA;NA;NA;NA;NA;NA;NA;NA;931000;NA;NA;NA;NA;NA;NA;NA;NA;980000;NA;980000;NA;980000;NA;NA;NA;NA;NA;NA;NA;NA;NA;980000;980000;980000;980000;NA;NA;980000;980000;980000;980000;NA;NA;NA;NA;931000;931000;NA;NA;NA;NA;NA;NA;NA;931000;931000;NA;931000;931000;NA;931000;931000;NA;931000;931000;NA;931000;931000;NA;931000;NA;NA;NA;NA;931000;931000;NA;931000;931000;980000;980000;980000;NA;931000;931000;NA;93…
NA;NA;NA;NA;NA;NA;NA;NA;NA;NA;NA;NA;NA;NA;NA;NA;NA;NA;980000;900000;980000;NA;980000;NA;NA;960000;NA;NA;NA;NA;NA;NA;980000;980000;980000;980000;NA;NA;980000;980000;980000;980000;NA;NA;NA;NA;931000;931000;NA;NA;900000;NA;931000;931000;NA;931000;931000;NA;NA;NA;NA;9	00E+05;900000;NA;900000;9	00E+05;NA;931000;931000;NA;900004;NA;931000;931000;NA;931000;931000;NA;931000;931000;980000;980000;980000;NA;931000;931000;NA;931000;931000;NA;931000;931000;NA;931000;931000;NA;900000;NA;NA;NA;NA;NA;NA;NA;NA;900000;NA;NA;NA;NA;NA;980000;NA;NA;NA;NA;NA;980000;980000;980000;980000;980000;980000;980000;980000;980000;980000;980000;980000;980000;980000;980000;980000;980000;980000;980000;980000;980000;…
NA;NA;NA;NA;NA;NA;NA;NA;NA;931000;931000;931000;NA;NA;NA;NA;NA;NA;980000;NA;980000;NA;980000;NA;NA;NA;NA;NA;NA;NA;NA;NA;980000;980000;980000;980000;NA;NA;980000;980000;980000;980000;NA;NA;NA;NA;931000;931000;NA;NA;NA;NA;NA;NA;NA;931000;931000;NA;NA;NA;NA;NA;NA;NA;NA;NA;NA;NA;NA;NA;NA;NA;931000;931000;NA;931000;931000;NA;931000;931000;980000;980000;980000;NA;931000;931000;NA;931000;931000;NA;NA;NA…
NA;NA;NA;NA;NA;NA;NA;NA;NA;931000;931000;931000;NA;NA;NA;NA;NA;NA;980000;NA;980000;NA;980000;NA;NA;NA;NA;NA;NA;NA;NA;NA;980000;980000;980000;980000;NA;NA;980000;980000;980000;980000;NA;NA;NA;NA;931000;931000;NA;NA;NA;NA;NA;NA;NA;931000;931000;NA;NA;NA;NA;931000;931000;NA;NA;NA;NA;931000;931000;NA;NA;NA;931000;931000;NA;931000;931000;NA;931000;931000;980000;980000;980000;NA;931000;931000;NA;931000…
NA;NA;NA;NA;NA;NA;NA;NA;NA;931000;NA;NA;NA;NA;NA;NA;NA;NA;980000;NA;980000;NA;980000;NA;NA;NA;NA;NA;NA;NA;NA;NA;980000;980000;980000;980000;NA;NA;980000;980000;980000;980000;NA;NA;NA;NA;931000;931000;NA;NA;NA;NA;NA;NA;NA;931000;931000;NA;931000;931000;NA;931000;931000;NA;931000;931000;NA;931000;931000;NA;931000;NA;931000;931000;NA;931000;931000;NA;931000;931000;980000;980000;980000;NA;931000;9310…
NA;NA;NA;NA;NA;NA;NA;NA;NA;NA;900000;900000;NA;931000;931000;NA;NA;NA;980000;NA;980000;NA;980000;NA;NA;NA;NA;NA;NA;NA;NA;NA;980000;980000;980000;980000;NA;NA;980000;980000;980000;980000;NA;NA;NA;NA;931000;931000;NA;NA;NA;NA;931000;931000;NA;931000;931000;NA;NA;NA;NA;931000;931000;NA;NA;NA;NA;931000;931000;NA;NA;NA;931000;931000;NA;931000;931000;NA;931000;931000;980000;980000;980000;NA;931000;9310…
NA;NA;NA;NA;NA;NA;NA;NA;NA;NA;NA;NA;NA;NA;931000;NA;NA;NA;980000;NA;980000;NA;980000;NA;NA;NA;NA;NA;NA;NA;NA;NA;980000;980000;980000;980000;NA;NA;980000;980000;980000;980000;NA;NA;NA;NA;NA;NA;NA;NA;NA;NA;NA;NA;NA;931000;931000;NA;NA;NA;NA;931000;931000;NA;NA;NA;NA;931000;931000;NA;NA;NA;931000;931000;NA;931000;931000;NA;931000;931000;980000;980000;980000;NA;NA;NA;NA;931000;931000;NA;931000;931000…	00E+05;NA;NA;980000;980000;980000;980000;980000;980000;980000;980000;980000;980000;980000;980000;980000;980000;980000;980000;980000;980000;980000;980000;980000;980000;980000;980000;980000;980000;980000;980000;980000;980000;980000;980000;980000;980000;980000;980000;980000;980000;NA;NA;NA;NA;NA;NA;NA;NA;NA;NA;NA;NA;980000;980000;980000;980000;980000;980000;980000;980000;980000;980000;NA;NA;NA;NA;NA…
NA;NA;NA;NA;NA;NA;NA;NA;NA;NA;NA;NA;NA;931000;NA;NA;NA;NA;980000;900000;980000;NA;980000;NA;NA;NA;NA;NA;NA;NA;NA;NA;980000;980000;980000;980000;NA;NA;980000;980000;980000;980000;NA;NA;NA;NA;931000;931000;NA;NA;NA;NA;NA;NA;NA;931000;931000;NA;931000;931000;NA;931000;931000;NA;931000;931000;NA;931000;931000;NA;931000;NA;931000;931000;NA;931000;931000;NA;931000;931000;980000;980000;980000;NA;931000;…
NA;NA;NA;NA;NA;NA;NA;NA;NA;NA;NA;NA;NA;NA;NA;NA;NA;NA;980000;NA;980000;NA;980000;NA;NA;NA;NA;NA;NA;NA;NA;NA;980000;980000;980000;980000;NA;NA;980000;980000;980000;980000;NA;NA;900000;NA;931000;931000;NA;NA;NA;NA;NA;900000;NA;931000;931000;NA;900000;NA;NA;931000;931000;NA;NA;9	00E+05;NA;931000;931000;NA;NA;NA;931000;931000;NA;931000;931000;NA;931000;931000;980000;980000;980000;NA;931000;931000;NA;931000;931000;NA;931000;931000;NA;931000;931000;NA;931000;931000;NA;NA;NA;NA;NA;NA;NA;NA;NA;NA;NA;NA;NA;980000;NA;NA;NA;NA;NA;980000;980000;980000;980000;980000;980000;980000;980000;980000;980000;980000;980000;980000;980000;980000;980000;980000;980000;980000;980000;980000;9800…
NA;NA;NA;NA;NA;NA;NA;NA;NA;NA;NA;NA;NA;NA;NA;NA;NA;NA;980000;NA;980000;NA;980000;NA;NA;NA;NA;NA;NA;NA;NA;960000;980000;980000;980000;980000;NA;NA;980000;980000;980000;980000;NA;NA;NA;NA;931000;931000;NA;NA;NA;NA;NA;NA;NA;931000;931000;NA;931000;931000;NA;931000;931000;NA;931000;931000;NA;931000;931000;NA;931000;NA;931000;931000;NA;931000;931000;NA;931000;931000;980000;980000;980000;NA;931000;9310…
NA;NA;NA;NA;NA;NA;NA;NA;NA;931000;931000;931000;NA;931000;NA;NA;NA;NA;980000;NA;980000;NA;980000;NA;NA;NA;NA;NA;NA;NA;NA;NA;980000;980000;980000;980000;NA;NA;980000;980000;980000;980000;NA;NA;NA;NA;NA;NA;NA;NA;NA;NA;931000;931000;NA;931000;931000;NA;931000;931000;NA;931000;931000;NA;931000;931000;NA;931000;931000;NA;931000;NA;931000;931000;NA;931000;931000;NA;931000;931000;980000;980000;980000;NA…
NA;NA;NA;NA;NA;NA;NA;NA;NA;NA;NA;NA;NA;NA;NA;NA;NA;NA;980000;NA;980000;NA;980000;NA;NA;NA;NA;NA;NA;NA;NA;NA;980000;980000;980000;980000;NA;NA;980000;980000;980000;980000;NA;NA;NA;NA;931000;931000;NA;931000;931000;NA;NA;NA;NA;931000;931000;NA;NA;NA;NA;931000;931000;NA;NA;NA;NA;931000;931000;NA;NA;NA;931000;931000;NA;931000;931000;NA;931000;931000;980000;980000;980000;NA;931000;931000;NA;931000;931…	00E+05;NA;NA;980000;NA;NA;NA;NA;NA;980000;980000;980000;980000;980000;980000;980000;980000;980000;980000;980000;980000;980000;980000;980000;980000;980000;980000;980000;980000;980000;980000;980000;980000;980000;980000;980000;980000;980000;980000;980000;980000;980000;980000;980000;980000;980000;980000;NA;NA;NA;NA;NA;NA;NA;NA;NA;NA;NA;NA;980000;980000;980000;980000;980000;980000;980000;980000;980000…
NA;NA;NA;NA;NA;NA;NA;NA;NA;NA;NA;NA;NA;NA;NA;NA;NA;NA;980000;NA;980000;NA;980000;NA;NA;NA;NA;NA;NA;NA;NA;NA;980000;980000;980000;980000;NA;NA;980000;980000;980000;980000;NA;NA;NA;NA;NA;NA;NA;NA;NA;NA;NA;NA;NA;931000;931000;NA;NA;NA;NA;931000;931000;NA;NA;NA;NA;931000;931000;NA;NA;NA;931000;931000;NA;931000;931000;NA;931000;931000;980000;980000;980000;NA;931000;931000;NA;931000;931000;NA;931000;93…
NA;NA;NA;NA;NA;NA;NA;NA;NA;NA;NA;NA;NA;NA;NA;NA;NA;NA;980000;NA;980000;960000;980000;NA;NA;NA;NA;NA;NA;NA;960000;NA;980000;980000;980000;980000;960000;960000;980000;980000;980000;980000;NA;NA;NA;NA;931000;931000;NA;NA;NA;NA;NA;NA;NA;931000;931000;NA;NA;NA;NA;931000;931000;NA;NA;NA;NA;931000;931000;NA;NA;NA;931000;931000;NA;931000;931000;NA;931000;931000;980000;980000;980000;NA;931000;931000;NA;93…
NA;NA;NA;NA;NA;NA;NA;NA;NA;NA;NA;NA;NA;NA;NA;NA;NA;NA;980000;NA;980000;NA;980000;NA;NA;NA;NA;NA;NA;NA;NA;NA;980000;980000;980000;980000;NA;NA;980000;980000;980000;980000;NA;NA;NA;NA;931000;931000;NA;NA;NA;NA;NA;NA;NA;931000;931000;NA;NA;NA;NA;931000;931000;NA;NA;NA;NA;931000;931000;NA;NA;NA;931000;931000;NA;931000;931000;NA;931000;931000;980000;980000;980000;NA;NA;NA;NA;931000;931000;NA;931000;93…
NA;NA;NA;NA;NA;NA;NA;NA;NA;NA;NA;NA;NA;NA;NA;NA;NA;NA;980000;NA;980000;NA;980000;NA;NA;NA;NA;NA;NA;NA;NA;NA;980000;980000;980000;980000;NA;NA;980000;980000;980000;980000;NA;NA;NA;NA;931000;931000;NA;NA;NA;NA;931000;931000;NA;931000;931000;NA;931000;931000;NA;931000;931000;NA;931000;931000;NA;931000;931000;NA;931000;NA;931000;931000;NA;931000;931000;NA;931000;931000;980000;980000;980000;NA;931000;…
NA;NA;NA;NA;NA;NA;NA;NA;NA;NA;NA;NA;NA;NA;NA;NA;NA;NA;980000;NA;980000;NA;980000;NA;NA;NA;NA;NA;NA;NA;NA;NA;980000;980000;980000;980000;NA;NA;980000;980000;980000;980000;NA;NA;NA;NA;NA;NA;NA;NA;NA;NA;900000;NA;NA;931000;931000;NA;931000;931000;NA;931000;931000;NA;931000;931000;NA;931000;931000;NA;931000;NA;931000;931000;NA;931000;931000;NA;931000;931000;980000;980000;980000;NA;931000;931000;NA;93…
NA;NA;NA;NA;NA;NA;NA;NA;NA;NA;NA;NA;NA;931000;9	00E+05;NA;NA;NA;980000;NA;980000;NA;980000;NA;NA;NA;NA;NA;NA;NA;NA;NA;980000;980000;980000;980000;NA;NA;980000;980000;980000;980000;NA;931000;931000;NA;931000;931000;NA;900000;900000;NA;931000;931000;NA;931000;931000;NA;NA;NA;NA;931000;931000;NA;NA;NA;NA;931000;931000;NA;NA;NA;931000;931000;NA;931000;931000;NA;931000;931000;980000;980000;980000;NA;931000;931000;NA;931000;931000;NA;931000;931000;N…
NA;NA;NA;NA;NA;NA;NA;NA;NA;NA;NA;NA;NA;NA;NA;NA;NA;NA;980000;NA;980000;NA;980000;NA;NA;NA;NA;NA;NA;NA;NA;NA;980000;980000;980000;980000;NA;NA;980000;980000;980000;980000;NA;NA;NA;NA;931000;931000;NA;NA;NA;NA;931000;931000;NA;931000;931000;NA;931000;931000;NA;931000;931000;NA;931000;931000;NA;931000;931000;NA;931000;NA;931000;931000;NA;931000;931000;NA;931000;931000;980000;980000;980000;NA;931000;…	00E+05;NA;NA;980000;NA;NA;NA;NA;NA;980000;980000;980000;980000;980000;980000;980000;980000;980000;980000;980000;980000;980000;980000;980000;980000;980000;980000;980000;980000;980000;980000;980000;980000;980000;980000;980000;980000;980000;980000;980000;980000;980000;980000;980000;980000;980000;980000;NA;NA;NA;NA;NA;NA;NA;NA;NA;NA;NA;NA;980000;980000;980000;980000;980000;980000;980000;980000;980000…
NA;NA;NA;NA;NA;NA;900000;NA;NA;931000;NA;NA;NA;931000;931000;NA;NA;NA;980000;NA;980000;NA;980000;NA;NA;NA;NA;NA;960000;NA;NA;NA;980000;980000;980000;980000;NA;NA;980000;980000;980000;980000;NA;NA;NA;NA;931000;931000;NA;NA;NA;NA;NA;NA;NA;931000;931000;NA;931000;931000;NA;931000;931000;NA;931000;931000;NA;931000;931000;NA;931000;NA;931000;931000;NA;931000;931000;NA;931000;931000;980000;980000;98000…
NA;NA;NA;NA;NA;NA;NA;NA;NA;NA;NA;NA;NA;NA;NA;NA;NA;NA;980000;NA;980000;NA;980000;NA;NA;NA;NA;NA;NA;NA;NA;NA;980000;980000;980000;980000;NA;NA;980000;980000;980000;980000;NA;900000;900000;NA;931000;931000;NA;NA;NA;NA;900000;NA;NA;931000;931000;NA;NA;NA;NA;931000;931000;NA;NA;NA;NA;931000;931000;NA;NA;NA;931000;931000;NA;931000;931000;NA;931000;931000;980000;980000;980000;NA;931000;931000;NA;931000…	00E+05;NA;NA;980000;NA;NA;NA;9	00E+05;9	00E+05;980000;980000;980000;980000;980000;980000;980000;980000;980000;980000;980000;980000;980000;980000;980000;980000;980000;980000;980000;980000;980000;980000;980000;980000;980000;980000;980000;980000;980000;980000;980000;980000;980000;980000;980000;980000;980000;980000;NA;NA;NA;NA;NA;NA;NA;NA;NA;NA;NA;NA;980000;980000;980000;980000;980000;980000;980000;980000;980000;980000;NA;NA;NA;NA;NA;NA;NA…
NA;NA;NA;NA;NA;NA;NA;NA;NA;NA;NA;NA;NA;NA;NA;900000;NA;NA;980000;900000;980000;NA;980000;NA;NA;NA;NA;NA;NA;NA;NA;NA;980000;980000;980000;980000;NA;NA;980000;980000;980000;980000;NA;NA;NA;NA;NA;NA;NA;NA;NA;NA;NA;NA;NA;931000;931000;NA;NA;NA;NA;NA;NA;NA;NA;NA;NA;NA;NA;NA;NA;NA;931000;931000;NA;931000;931000;NA;931000;931000;980000;980000;980000;NA;931000;931000;NA;931000;931000;NA;931000;931000;NA;…	00E+05;NA;NA;980000;NA;NA;NA;NA;NA;980000;980000;980000;980000;980000;980000;980000;980000;980000;980000;980000;980000;980000;980000;980000;980000;980000;980000;980000;980000;980000;980000;980000;980000;980000;980000;980000;980000;980000;980000;980000;980000;980000;980000;980000;980000;980000;980000;NA;NA;NA;NA;NA;NA;NA;NA;NA;NA;NA;NA;980000;980000;980000;980000;980000;980000;980000;980000;980000…
NA;NA;NA;NA;NA;NA;NA;NA;NA;931000;931000;931000;NA;NA;NA;900000;NA;NA;980000;NA;980000;NA;980000;NA;NA;NA;NA;NA;NA;NA;NA;NA;980000;980000;980000;980000;NA;NA;980000;980000;980000;980000;NA;NA;NA;NA;931000;931000;NA;NA;NA;NA;NA;NA;NA;931000;931000;NA;931000;931000;NA;931000;931000;NA;931000;931000;NA;931000;931000;NA;931000;NA;931000;931000;NA;931000;931000;NA;931000;931000;980000;980000;980000;NA…
NA;NA;NA;NA;NA;NA;NA;NA;NA;NA;NA;NA;NA;NA;NA;NA;NA;NA;980000;NA;980000;NA;980000;NA;NA;NA;NA;NA;NA;NA;NA;NA;980000;980000;980000;980000;NA;NA;980000;980000;980000;980000;NA;900000;NA;NA;931000;931000;NA;NA;NA;NA;931000;931000;NA;931000;931000;NA;NA;900000;NA;931000;931000;NA;900000;9	00E+05;NA;931000;931000;NA;900000;NA;931000;931000;NA;931000;931000;NA;931000;931000;980000;980000;980000;NA;931000;931000;NA;931000;931000;NA;931000;931000;NA;931000;931000;NA;931000;931000;NA;NA;NA;NA;NA;NA;NA;NA;NA;NA;9	00E+05;NA;NA;980000;NA;NA;NA;9	00E+05;9	00E+05;980000;980000;980000;980000;980000;980000;980000;980000;980000;980000;980000;980000;980000;980000;980000;980000;980000;980000;980000;980000;980000;980000;980000;980000;980000;980000;980000;980000;980000;980000;980000;980000;980000;980000;980000;980000;980000;980000;NA;NA;NA;NA;NA;NA;NA;NA;NA;NA;NA;NA;980000;980000;980000;980000;980000;980000;980000;980000;980000;980000;NA;NA;NA;NA;NA;NA;NA…
NA;NA;NA;NA;NA;NA;NA;NA;NA;NA;NA;NA;NA;NA;NA;NA;NA;NA;980000;NA;980000;NA;980000;NA;NA;NA;NA;NA;NA;NA;NA;NA;980000;980000;980000;980000;NA;NA;980000;980000;980000;980000;NA;NA;NA;NA;931000;931000;NA;NA;NA;NA;NA;NA;NA;931000;931000;NA;931000;931000;NA;931000;931000;NA;931000;931000;NA;931000;931000;NA;931000;NA;931000;931000;NA;931000;931000;NA;931000;931000;980000;980000;980000;NA;931000;931000;N…
NA;NA;NA;NA;NA;NA;NA;NA;NA;931000;931000;931000;NA;931000;NA;NA;NA;NA;980000;NA;980000;NA;980000;NA;NA;NA;NA;NA;NA;NA;NA;NA;980000;980000;980000;980000;NA;NA;980000;980000;980000;980000;NA;NA;NA;NA;931000;931000;NA;931000;931000;NA;931000;931000;NA;931000;931000;NA;NA;NA;NA;931000;931000;NA;NA;NA;NA;931000;931000;NA;NA;NA;931000;931000;NA;931000;931000;NA;931000;931000;980000;980000;980000;NA;NA;…	00E+05;NA;NA;980000;NA;NA;NA;9	00E+05;9	00E+05;980000;980000;980000;980000;980000;980000;980000;980000;980000;980000;980000;980000;980000;980000;980000;980000;980000;980000;980000;980000;980000;980000;980000;980000;980000;980000;980000;980000;980000;980000;980000;980000;980000;980000;980000;980000;980000;980000;NA;NA;NA;NA;NA;NA;NA;NA;NA;NA;NA;NA;980000;980000;980000;980000;980000;980000;980000;980000;980000;980000;NA;NA;NA;NA;NA;NA;NA…
NA;NA;NA;NA;NA;NA;NA;NA;NA;931000;931000;931000;NA;NA;9	00E+05;NA;NA;NA;980000;NA;980000;NA;980000;NA;NA;NA;NA;NA;NA;NA;NA;NA;980000;980000;980000;980000;NA;NA;980000;980000;980000;980000;NA;931000;931000;NA;931000;931000;NA;931000;931000;NA;931000;931000;NA;931000;931000;NA;931000;931000;NA;931000;931000;NA;931000;931000;NA;931000;931000;NA;931000;NA;931000;931000;NA;931000;931000;NA;931000;931000;980000;980000;980000;NA;900000;NA;NA;931000;931000;NA…
NA;NA;NA;NA;NA;NA;NA;NA;NA;931000;931000;931000;NA;NA;931000;NA;NA;NA;980000;NA;980000;NA;980000;NA;NA;NA;NA;NA;NA;NA;NA;NA;980000;980000;980000;980000;NA;NA;980000;980000;980000;980000;NA;NA;NA;NA;931000;931000;NA;NA;NA;NA;931000;931000;NA;931000;931000;NA;NA;NA;NA;NA;NA;NA;NA;NA;NA;931000;931000;NA;NA;NA;931000;931000;NA;931000;931000;NA;931000;931000;980000;980000;980000;NA;931000;931000;NA;93…
NA;NA;NA;NA;NA;NA;NA;NA;NA;NA;NA;NA;NA;NA;NA;NA;NA;NA;980000;NA;980000;NA;980000;NA;NA;NA;NA;NA;NA;NA;NA;NA;980000;980000;980000;980000;NA;NA;980000;980000;980000;980000;NA;NA;NA;NA;931000;931000;NA;NA;NA;NA;900000;NA;NA;931000;931000;NA;931000;931000;NA;931000;931000;NA;931000;931000;NA;931000;931000;NA;931000;NA;931000;931000;NA;931000;931000;NA;931000;931000;980000;980000;980000;NA;NA;NA;NA;93…
NA;NA;NA;NA;NA;NA;NA;NA;NA;931000;931000;931000;NA;931000;NA;NA;NA;NA;980000;NA;980000;NA;980000;NA;NA;NA;NA;NA;NA;NA;NA;NA;980000;980000;980000;980000;NA;NA;980000;980000;980000;980000;NA;NA;NA;NA;931000;931000;NA;NA;NA;NA;NA;NA;NA;931000;931000;NA;NA;NA;NA;931000;931000;NA;NA;NA;NA;931000;931000;NA;NA;NA;931000;931000;NA;931000;931000;NA;931000;931000;980000;980000;980000;NA;931000;931000;NA;93…
NA;NA;NA;NA;NA;NA;NA;NA;NA;NA;NA;NA;NA;931000;NA;NA;NA;NA;980000;NA;980000;NA;980000;NA;NA;NA;NA;NA;NA;NA;NA;NA;980000;980000;980000;980000;NA;NA;980000;980000;980000;980000;NA;NA;NA;NA;931000;931000;NA;NA;NA;NA;931000;931000;NA;931000;931000;NA;NA;NA;NA;931000;931000;NA;NA;NA;NA;931000;931000;NA;NA;NA;931000;931000;NA;931000;931000;NA;931000;931000;980000;980000;980000;NA;931000;931000;NA;931000…
NA;NA;NA;NA;NA;NA;NA;NA;NA;931000;NA;NA;NA;NA;NA;NA;NA;NA;980000;NA;980000;NA;980000;NA;NA;NA;NA;NA;NA;NA;NA;NA;980000;980000;980000;980000;NA;NA;980000;980000;980000;980000;NA;NA;NA;NA;931000;931000;NA;NA;NA;NA;NA;NA;NA;931000;931000;NA;NA;NA;NA;931000;931000;NA;NA;NA;NA;931000;931000;NA;NA;NA;931000;931000;NA;931000;931000;NA;931000;931000;980000;980000;980000;NA;931000;931000;NA;931000;931000;…	00E+05;NA;NA;980000;NA;NA;NA;NA;NA;980000;980000;980000;980000;980000;980000;980000;980000;980000;980000;980000;980000;980000;980000;980000;980000;980000;980000;980000;980000;980000;980000;980000;980000;980000;980000;980000;980000;980000;980000;980000;980000;980000;980000;980000;980000;980000;980000;NA;NA;NA;NA;NA;NA;NA;NA;NA;NA;NA;NA;980000;980000;980000;980000;980000;980000;980000;980000;980000…
NA;NA;NA;NA;NA;NA;NA;NA;NA;931000;931000;931000;NA;NA;NA;NA;NA;NA;980000;NA;980000;NA;980000;NA;NA;NA;NA;NA;NA;NA;NA;NA;980000;980000;980000;980000;NA;NA;980000;980000;980000;980000;NA;NA;NA;NA;931000;931000;NA;900000;NA;NA;931000;931000;NA;931000;931000;NA;NA;900000;NA;931000;931000;NA;900000;9	00E+05;NA;931000;931000;NA;900000;NA;931000;931000;NA;931000;931000;NA;931000;931000;980000;980000;980000;NA;931000;931000;NA;931000;931000;NA;931000;931000;NA;931000;931000;NA;931000;931000;NA;NA;NA;NA;NA;NA;NA;NA;NA;NA;9	00E+05;NA;NA;980000;NA;NA;NA;9	00E+05;9	00E+05;980000;980000;980000;980000;980000;980000;980000;980000;980000;980000;980000;980000;980000;980000;980000;980000;980000;980000;980000;980000;980000;980000;980000;980000;980000;980000;980000;980000;980000;980000;980000;980000;980000;980000;980000;980000;980000;980000;NA;NA;NA;NA;NA;NA;NA;NA;NA;NA;NA;NA;980000;980000;980000;980000;980000;980000;980000;980000;980000;980000;NA;NA;NA;NA;NA;NA;NA…
NA;NA;NA;NA;NA;NA;NA;NA;NA;NA;NA;NA;NA;NA;NA;NA;NA;NA;980000;NA;980000;NA;980000;NA;NA;NA;NA;NA;960000;NA;NA;960000;980000;980000;980000;980000;NA;NA;980000;980000;980000;980000;NA;NA;NA;NA;931000;931000;NA;931000;931000;NA;NA;NA;NA;931000;931000;NA;931000;931000;NA;931000;931000;NA;931000;931000;NA;931000;931000;NA;931000;NA;931000;931000;NA;931000;931000;NA;931000;931000;980000;980000;980000;NA…
NA;NA;NA;NA;NA;NA;NA;NA;NA;931000;NA;NA;NA;NA;NA;NA;NA;NA;980000;NA;980000;NA;980000;NA;NA;NA;NA;NA;NA;NA;NA;NA;980000;980000;980000;980000;NA;NA;980000;980000;980000;980000;NA;NA;NA;NA;931000;931000;NA;NA;NA;NA;NA;NA;NA;931000;931000;NA;NA;NA;NA;NA;NA;NA;NA;NA;NA;NA;NA;NA;NA;NA;931000;931000;NA;NA;NA;NA;931000;931000;980000;980000;980000;NA;931000;931000;NA;931000;931000;NA;931000;931000;NA;9310…
NA;NA;NA;NA;NA;NA;NA;NA;NA;931000;NA;NA;NA;931000;NA;NA;NA;NA;980000;NA;980000;NA;980000;NA;NA;NA;NA;NA;NA;NA;NA;NA;980000;980000;980000;980000;NA;NA;980000;980000;980000;980000;NA;NA;NA;NA;931000;931000;NA;NA;900000;NA;931000;931000;NA;931000;931000;NA;NA;NA;NA;931000;931000;NA;NA;NA;NA;931000;931000;NA;NA;NA;931000;931000;NA;NA;NA;NA;931000;931000;980000;980000;980000;NA;931000;931000;NA;931000…	00E+05;NA;NA;980000;NA;NA;NA;NA;NA;980000;980000;980000;980000;980000;980000;980000;980000;980000;980000;980000;980000;980000;980000;980000;980000;980000;980000;980000;980000;980000;980000;980000;980000;980000;980000;980000;980000;980000;980000;980000;980000;980000;980000;980000;980000;980000;980000;NA;NA;NA;NA;NA;NA;NA;NA;NA;NA;NA;NA;980000;980000;980000;980000;980000;980000;980000;980000;980000…
NA;NA;NA;NA;NA;NA;NA;NA;NA;NA;NA;NA;NA;NA;NA;NA;NA;NA;980000;NA;980000;NA;980000;NA;NA;NA;NA;NA;NA;NA;NA;NA;980000;980000;980000;980000;NA;NA;980000;980000;980000;980000;NA;NA;900000;NA;931000;931000;NA;NA;900000;NA;NA;900000;NA;931000;931000;NA;931000;931000;NA;931000;931000;NA;931000;931000;NA;931000;931000;NA;931000;NA;931000;931000;NA;931000;931000;NA;931000;931000;980000;980000;980000;NA;931…
NA;NA;NA;NA;NA;NA;NA;NA;NA;NA;NA;NA;NA;NA;NA;NA;NA;NA;980000;900000;980000;NA;980000;NA;NA;NA;NA;NA;NA;NA;NA;NA;980000;980000;980000;980000;NA;NA;980000;980000;980000;980000;NA;NA;900000;NA;931000;931000;NA;931000;931000;NA;NA;NA;NA;931000;931000;NA;931000;931000;NA;931000;931000;NA;931000;931000;NA;931000;931000;NA;931000;NA;931000;931000;NA;931000;931000;NA;931000;931000;980000;980000;980000;NA…
NA;NA;NA;NA;NA;NA;NA;NA;NA;931000;931000;931000;NA;NA;NA;NA;NA;NA;980000;900000;980000;NA;980000;NA;NA;NA;NA;NA;NA;NA;NA;NA;980000;980000;980000;980000;NA;NA;980000;980000;980000;980000;NA;NA;NA;NA;931000;931000;NA;NA;NA;NA;931000;931000;NA;931000;931000;NA;931000;931000;NA;9	00E+05;900000;NA;900000;9	00E+05;NA;931000;931000;NA;900000;NA;931000;931000;NA;931000;931000;NA;931000;931000;980000;980000;980000;NA;931000;931000;NA;931000;931000;NA;931000;931000;NA;931000;931000;NA;900000;NA;NA;NA;NA;NA;NA;NA;NA;900000;NA;NA;9	00E+05;NA;NA;980000;NA;NA;NA;9	00E+05;9	00E+05;980000;980000;980000;980000;980000;980000;980000;980000;980000;980000;980000;980000;980000;980000;980000;980000;980000;980000;980000;980000;980000;980000;980000;980000;980000;980000;980000;980000;980000;980000;980000;980000;980000;980000;980000;980000;980000;980000;NA;NA;NA;NA;NA;NA;NA;NA;NA;NA;NA;NA;980000;980000;980000;980000;980000;980000;980000;980000;980000;980000;NA;NA;NA;NA;NA;NA;NA…
NA;NA;NA;NA;NA;NA;NA;NA;NA;NA;NA;NA;NA;NA;NA;NA;NA;NA;980000;NA;980000;NA;980000;NA;NA;NA;NA;NA;NA;NA;NA;NA;980000;980000;980000;980000;NA;NA;980000;980000;980000;980000;NA;NA;NA;NA;931000;931000;NA;NA;NA;NA;931000;931000;NA;931000;931000;NA;NA;NA;NA;931000;931000;NA;NA;NA;NA;931000;931000;NA;NA;NA;931000;931000;NA;931000;931000;NA;931000;931000;980000;980000;980000;NA;931000;931000;NA;931000;931…
NA;NA;NA;NA;NA;NA;NA;NA;NA;931000;931000;931000;NA;NA;NA;NA;NA;NA;980000;NA;980000;NA;980000;NA;NA;NA;NA;NA;NA;NA;NA;NA;980000;980000;980000;980000;NA;NA;980000;980000;980000;980000;NA;NA;NA;NA;NA;NA;NA;NA;NA;NA;931000;931000;NA;931000;931000;NA;931000;931000;NA;931000;931000;NA;931000;931000;NA;931000;931000;NA;931000;NA;931000;931000;NA;931000;931000;NA;931000;931000;980000;980000;980000;NA;931…
NA;NA;NA;NA;NA;NA;NA;NA;NA;931000;931000;931000;NA;931000;NA;NA;NA;NA;980000;NA;980000;NA;980000;NA;NA;NA;NA;NA;NA;NA;NA;NA;980000;980000;980000;980000;NA;NA;980000;980000;980000;980000;NA;NA;NA;NA;931000;931000;NA;931000;931000;NA;931000;931000;NA;931000;931000;NA;931000;931000;NA;NA;NA;NA;931000;931000;NA;NA;NA;NA;NA;NA;931000;931000;NA;931000;931000;NA;931000;931000;980000;980000;980000;NA;931…
NA;NA;NA;NA;NA;NA;NA;NA;NA;931000;NA;NA;NA;NA;NA;NA;NA;NA;980000;NA;980000;NA;980000;NA;NA;NA;NA;NA;NA;NA;NA;NA;980000;980000;980000;980000;NA;NA;980000;980000;980000;980000;NA;NA;NA;NA;931000;931000;NA;NA;900000;NA;931000;931000;NA;931000;931000;NA;931000;931000;NA;931000;931000;NA;931000;931000;NA;931000;931000;NA;931000;NA;931000;931000;NA;931000;931000;NA;931000;931000;980000;980000;980000;NA…
NA;NA;NA;NA;NA;NA;NA;NA;NA;NA;NA;NA;NA;NA;NA;NA;NA;NA;980000;NA;980000;NA;980000;NA;NA;NA;NA;NA;NA;NA;NA;NA;980000;980000;980000;980000;NA;NA;980000;980000;980000;980000;NA;900000;900000;NA;931000;931000;900000;900000;900000;NA;931000;931000;NA;931000;931000;NA;931000;931000;NA;931000;931000;NA;931000;931000;NA;931000;931000;NA;931000;NA;NA;NA;NA;931000;931000;NA;931000;931000;980000;980000;98000…
NA;NA;NA;NA;NA;NA;NA;NA;NA;NA;NA;NA;NA;931000;NA;NA;NA;NA;980000;NA;980000;NA;980000;NA;NA;NA;NA;NA;NA;NA;NA;NA;980000;980000;980000;980000;NA;NA;980000;980000;980000;980000;NA;NA;NA;NA;931000;931000;NA;931000;931000;NA;NA;900000;NA;931000;931000;NA;931000;931000;NA;931000;931000;NA;931000;931000;NA;931000;931000;NA;931000;NA;931000;931000;NA;931000;931000;NA;931000;931000;980000;980000;980000;NA…	00E+05;NA;NA;980000;980000;980000;980000;980000;980000;980000;980000;980000;980000;980000;980000;980000;980000;980000;980000;980000;980000;980000;980000;980000;980000;980000;980000;980000;980000;980000;980000;980000;980000;980000;980000;980000;980000;980000;980000;980000;980000;NA;NA;NA;NA;NA;NA;NA;NA;NA;NA;NA;NA;980000;980000;980000;980000;980000;980000;980000;980000;980000;980000;NA;NA;NA;NA;NA…
NA;NA;NA;NA;NA;NA;NA;NA;NA;NA;NA;NA;NA;NA;NA;NA;NA;NA;980000;NA;980000;NA;980000;NA;NA;NA;NA;NA;NA;NA;NA;NA;980000;980000;980000;980000;NA;NA;980000;980000;980000;980000;NA;NA;NA;NA;931000;931000;900000;900000;900000;NA;900000;NA;NA;931000;931000;NA;NA;NA;NA;NA;NA;NA;NA;NA;NA;NA;NA;NA;NA;NA;931000;931000;NA;931000;931000;NA;931000;931000;980000;980000;980000;NA;NA;NA;NA;931000;931000;NA;931000;93…
NA;NA;NA;NA;NA;NA;NA;NA;NA;NA;NA;NA;NA;NA;NA;NA;NA;NA;980000;NA;980000;NA;980000;NA;NA;NA;NA;NA;NA;NA;NA;NA;980000;980000;980000;980000;NA;NA;980000;980000;980000;980000;NA;NA;NA;NA;931000;931000;NA;931000;931000;NA;NA;900000;NA;931000;931000;NA;NA;NA;NA;NA;NA;NA;NA;NA;NA;931000;931000;NA;NA;NA;931000;931000;NA;931000;931000;NA;931000;931000;980000;980000;980000;NA;931000;931000;NA;931000;931000;…
NA;NA;NA;NA;NA;NA;NA;NA;NA;NA;NA;NA;NA;NA;NA;NA;NA;NA;980000;NA;980000;NA;980000;NA;NA;NA;NA;NA;NA;NA;NA;NA;980000;980000;980000;980000;NA;NA;980000;980000;980000;980000;NA;931000;931000;NA;931000;931000;NA;NA;NA;NA;NA;NA;NA;931000;931000;NA;931000;931000;NA;931000;931000;NA;931000;931000;NA;931000;931000;NA;931000;NA;931000;931000;NA;931000;931000;NA;931000;931000;980000;980000;980000;NA;931000;…
NA;NA;NA;NA;NA;NA;NA;NA;NA;NA;NA;NA;NA;931000;NA;NA;NA;NA;980000;NA;980000;NA;980000;NA;NA;NA;NA;NA;NA;NA;NA;NA;980000;980000;980000;980000;NA;NA;980000;980000;980000;980000;NA;NA;NA;NA;931000;931000;NA;NA;NA;NA;NA;NA;NA;931000;931000;NA;NA;NA;NA;931000;931000;NA;NA;NA;NA;931000;931000;NA;NA;NA;931000;931000;NA;931000;931000;NA;931000;931000;980000;980000;980000;NA;931000;931000;NA;931000;931000;…
NA;NA;NA;NA;NA;NA;NA;NA;NA;NA;NA;NA;NA;NA;931000;NA;NA;NA;980000;NA;980000;NA;980000;NA;NA;NA;NA;NA;NA;NA;NA;NA;980000;980000;980000;980000;NA;NA;980000;980000;980000;980000;NA;NA;NA;NA;931000;931000;NA;NA;NA;NA;NA;NA;NA;931000;931000;NA;NA;NA;NA;931000;931000;NA;NA;NA;NA;931000;931000;NA;NA;NA;931000;931000;NA;931000;931000;NA;931000;931000;980000;980000;980000;NA;931000;931000;NA;931000;931000;…
NA;NA;NA;NA;NA;NA;NA;NA;NA;NA;900000;NA;NA;NA;NA;NA;NA;NA;980000;NA;980000;NA;980000;NA;NA;NA;NA;NA;NA;NA;NA;NA;980000;980000;980000;980000;NA;NA;980000;980000;980000;980000;NA;NA;NA;NA;931000;931000;NA;NA;NA;NA;NA;NA;NA;931000;931000;NA;NA;NA;NA;931000;931000;NA;NA;NA;NA;931000;931000;NA;NA;NA;931000;931000;NA;931000;931000;NA;931000;931000;980000;980000;980000;NA;931000;931000;NA;931000;931000;…
NA;NA;NA;NA;NA;NA;NA;NA;NA;NA;900000;NA;NA;NA;NA;NA;NA;NA;980000;NA;980000;NA;980000;NA;NA;NA;NA;NA;NA;NA;NA;NA;980000;980000;980000;980000;NA;NA;980000;980000;980000;980000;NA;NA;NA;NA;931000;931000;NA;931000;931000;NA;931000;931000;NA;931000;931000;NA;NA;NA;NA;931000;931000;NA;NA;NA;NA;931000;931000;NA;NA;NA;931000;931000;NA;931000;931000;NA;931000;931000;980000;980000;980000;NA;NA;NA;NA;931000…
NA;NA;NA;NA;NA;NA;NA;NA;NA;931000;931000;931000;NA;NA;NA;NA;NA;NA;980000;NA;980000;NA;980000;NA;NA;NA;NA;NA;960000;NA;NA;NA;980000;980000;980000;980000;NA;NA;980000;980000;980000;980000;NA;NA;NA;NA;900000;NA;NA;NA;NA;NA;931000;931000;NA;931000;931000;NA;NA;NA;NA;9	00E+05;900000;NA;900000;9	00E+05;NA;931000;931000;NA;900004;NA;931000;931000;NA;931000;931000;NA;931000;931000;980000;980000;980000;NA;931000;931000;NA;931000;931000;NA;931000;931000;NA;931000;931000;NA;931000;931000;NA;NA;NA;NA;NA;NA;NA;900000;NA;NA;NA;NA;NA;980000;NA;NA;NA;NA;NA;980000;980000;980000;980000;980000;980000;980000;980000;980000;980000;980000;980000;980000;980000;980000;980000;980000;980000;980000;980000;980…
NA;NA;NA;NA;NA;NA;NA;NA;NA;NA;900000;NA;NA;931000;NA;NA;NA;NA;980000;NA;980000;NA;980000;NA;NA;NA;NA;NA;NA;NA;NA;NA;980000;980000;980000;980000;NA;NA;980000;980000;980000;980000;NA;NA;NA;NA;931000;931000;900000;900000;900000;NA;NA;NA;NA;931000;931000;NA;NA;NA;NA;NA;NA;NA;NA;NA;NA;931000;931000;NA;NA;NA;931000;931000;NA;931000;931000;NA;931000;931000;980000;980000;980000;NA;NA;NA;NA;NA;NA;NA;93100…
NA;NA;NA;NA;NA;NA;NA;NA;NA;931000;931000;931000;NA;NA;931000;NA;NA;NA;980000;NA;980000;NA;980000;NA;NA;NA;NA;NA;NA;NA;NA;NA;980000;980000;980000;980000;NA;NA;980000;980000;980000;980000;NA;931000;931000;NA;931000;931000;NA;NA;NA;NA;931000;931000;NA;931000;931000;NA;931000;931000;NA;931000;931000;NA;931000;931000;NA;931000;931000;NA;931000;NA;931000;931000;NA;931000;931000;NA;931000;931000;980000;…
NA;NA;NA;NA;NA;NA;NA;NA;NA;931000;931000;931000;NA;NA;NA;NA;NA;NA;980000;NA;980000;NA;980000;NA;NA;NA;NA;NA;NA;NA;NA;NA;980000;980000;980000;980000;NA;NA;980000;980000;980000;980000;NA;NA;NA;NA;931000;931000;NA;NA;NA;NA;NA;NA;NA;931000;931000;NA;NA;NA;NA;931000;931000;NA;NA;NA;NA;931000;931000;NA;NA;NA;931000;931000;NA;931000;931000;NA;931000;931000;980000;980000;980000;NA;931000;931000;NA;931000…
NA;NA;NA;NA;NA;NA;NA;NA;NA;NA;NA;NA;NA;NA;NA;NA;NA;NA;980000;900000;980000;NA;980000;NA;NA;NA;NA;NA;NA;NA;NA;NA;980000;980000;980000;980000;NA;NA;980000;980000;980000;980000;NA;NA;900000;NA;931000;931000;NA;NA;NA;NA;NA;NA;NA;931000;931000;NA;900000;NA;NA;9	00E+05;900000;NA;NA;9	00E+05;NA;900000;NA;NA;900010;NA;931000;931000;NA;931000;931000;NA;931000;931000;980000;980000;980000;NA;931000;931000;NA;931000;931000;NA;931000;931000;NA;931000;931000;NA;931000;931000;NA;NA;NA;NA;NA;NA;NA;900000;NA;NA;NA;NA;NA;980000;NA;NA;NA;NA;NA;980000;980000;980000;980000;980000;980000;980000;980000;980000;980000;980000;980000;980000;980000;980000;980000;980000;980000;980000;980000;980000;…
NA;NA;NA;NA;NA;NA;NA;NA;NA;931000;NA;NA;NA;NA;NA;NA;NA;NA;980000;NA;980000;NA;980000;NA;NA;NA;NA;NA;NA;NA;NA;NA;980000;980000;980000;980000;NA;NA;980000;980000;980000;980000;NA;NA;NA;NA;931000;931000;NA;NA;NA;900000;900000;900000;NA;931000;931000;NA;931000;931000;NA;931000;931000;NA;931000;931000;NA;931000;931000;NA;931000;NA;931000;931000;NA;931000;931000;NA;931000;931000;980000;980000;980000;NA…
NA;NA;NA;NA;NA;NA;NA;NA;NA;NA;NA;NA;NA;NA;NA;NA;NA;NA;980000;NA;980000;NA;980000;NA;NA;NA;NA;NA;NA;NA;NA;NA;980000;980000;980000;980000;NA;NA;980000;980000;980000;980000;NA;NA;NA;NA;931000;931000;NA;NA;NA;NA;NA;NA;NA;931000;931000;NA;NA;NA;NA;NA;NA;NA;NA;NA;NA;931000;931000;NA;NA;NA;931000;931000;NA;931000;931000;NA;931000;931000;980000;980000;980000;NA;931000;931000;NA;931000;931000;NA;931000;93…
NA;NA;NA;NA;NA;NA;NA;NA;NA;NA;NA;NA;NA;931000;NA;NA;NA;NA;980000;NA;980000;NA;980000;NA;NA;NA;NA;NA;NA;NA;NA;NA;980000;980000;980000;980000;NA;NA;980000;980000;980000;980000;NA;931000;931000;NA;931000;931000;NA;900000;NA;NA;NA;NA;NA;931000;931000;NA;931000;931000;NA;931000;931000;NA;931000;931000;NA;931000;931000;NA;931000;NA;931000;931000;NA;931000;931000;NA;931000;931000;980000;980000;980000;NA…
NA;NA;NA;NA;NA;NA;NA;NA;NA;NA;NA;NA;NA;NA;NA;NA;NA;NA;980000;900000;980000;NA;980000;NA;NA;NA;NA;NA;NA;NA;NA;NA;980000;980000;980000;980000;NA;NA;980000;980000;980000;980000;NA;931000;931000;NA;931000;931000;NA;NA;900000;NA;NA;NA;NA;931000;931000;NA;NA;NA;NA;NA;NA;NA;NA;NA;NA;NA;NA;NA;NA;NA;931000;931000;NA;NA;NA;NA;931000;931000;980000;980000;980000;NA;NA;NA;NA;931000;931000;NA;931000;931000;NA;…
NA;NA;NA;NA;NA;NA;NA;NA;NA;NA;NA;NA;NA;NA;NA;NA;NA;NA;980000;900000;980000;NA;980000;NA;NA;NA;NA;NA;NA;NA;NA;NA;980000;980000;980000;980000;NA;NA;980000;980000;980000;980000;NA;931000;931000;NA;931000;931000;NA;931000;931000;NA;NA;NA;NA;931000;931000;NA;931000;931000;NA;931000;931000;NA;931000;931000;NA;931000;931000;NA;931000;NA;931000;931000;NA;931000;931000;NA;931000;931000;980000;980000;98000…
NA;NA;NA;NA;NA;NA;NA;NA;NA;931000;NA;NA;NA;NA;931000;NA;NA;NA;980000;NA;980000;NA;980000;NA;NA;NA;NA;NA;NA;NA;NA;NA;980000;980000;980000;980000;NA;NA;980000;980000;980000;980000;NA;NA;NA;NA;931000;931000;NA;NA;NA;NA;931000;931000;NA;931000;931000;NA;NA;NA;NA;931000;931000;NA;NA;NA;NA;931000;931000;NA;NA;NA;931000;931000;NA;NA;NA;NA;931000;931000;980000;980000;980000;NA;931000;931000;NA;931000;931…
NA;NA;NA;NA;NA;NA;NA;NA;NA;NA;NA;NA;NA;931000;NA;NA;NA;NA;980000;NA;980000;NA;980000;NA;NA;NA;NA;NA;NA;NA;NA;NA;980000;980000;980000;980000;NA;NA;980000;980000;980000;980000;NA;NA;900000;NA;931000;931000;900000;900000;900000;NA;931000;931000;NA;931000;931000;NA;900000;NA;NA;931000;931000;NA;NA;9	00E+05;NA;931000;931000;NA;NA;NA;931000;931000;NA;931000;931000;NA;931000;931000;980000;980000;980000;NA;931000;931000;NA;931000;931000;NA;931000;931000;NA;931000;931000;NA;931000;931000;NA;NA;NA;NA;NA;NA;NA;NA;NA;NA;NA;NA;NA;980000;NA;NA;NA;NA;NA;980000;980000;980000;980000;980000;980000;980000;980000;980000;980000;980000;980000;980000;980000;980000;980000;980000;980000;980000;980000;980000;9800…
NA;NA;NA;NA;NA;NA;NA;NA;NA;NA;NA;NA;NA;931000;931000;NA;NA;NA;980000;NA;980000;NA;980000;NA;NA;NA;NA;NA;NA;NA;NA;NA;980000;980000;980000;980000;NA;NA;980000;980000;980000;980000;NA;NA;NA;NA;931000;931000;NA;NA;NA;NA;NA;NA;NA;931000;931000;NA;931000;931000;NA;931000;931000;NA;931000;931000;NA;931000;931000;NA;931000;NA;931000;931000;NA;931000;931000;NA;931000;931000;980000;980000;980000;NA;931000;…
NA;NA;NA;NA;NA;NA;NA;NA;NA;NA;NA;NA;NA;931000;NA;NA;NA;NA;980000;900000;980000;NA;980000;NA;NA;NA;NA;NA;960000;NA;NA;NA;980000;980000;980000;980000;NA;NA;980000;980000;980000;980000;NA;NA;NA;NA;931000;931000;NA;NA;NA;NA;NA;NA;NA;931000;931000;NA;931000;931000;NA;931000;931000;NA;931000;931000;NA;931000;931000;NA;931000;NA;931000;931000;NA;931000;931000;NA;931000;931000;980000;980000;980000;NA;931…	00E+05;NA;NA;980000;NA;NA;NA;NA;NA;980000;980000;980000;980000;980000;980000;980000;980000;980000;980000;980000;980000;980000;980000;980000;980000;980000;980000;980000;980000;980000;980000;980000;980000;980000;980000;980000;980000;980000;980000;980000;980000;980000;980000;980000;980000;980000;980000;NA;NA;NA;NA;NA;NA;NA;NA;NA;NA;NA;NA;980000;980000;980000;980000;980000;980000;980000;980000;980000…
NA;NA;NA;NA;NA;NA;NA;NA;NA;NA;NA;NA;NA;NA;NA;NA;NA;NA;980000;NA;980000;NA;980000;NA;NA;NA;NA;NA;NA;NA;NA;NA;980000;980000;980000;980000;NA;NA;980000;980000;980000;980000;NA;NA;NA;NA;NA;NA;NA;NA;NA;NA;931000;931000;NA;931000;931000;NA;NA;NA;NA;NA;NA;NA;NA;NA;NA;931000;931000;NA;NA;NA;931000;931000;NA;931000;931000;NA;931000;931000;980000;980000;980000;NA;931000;931000;NA;931000;931000;NA;931000;93…
NA;NA;NA;NA;NA;NA;NA;NA;NA;NA;NA;NA;NA;931000;NA;NA;NA;NA;980000;NA;980000;NA;980000;NA;NA;NA;NA;NA;NA;NA;NA;NA;980000;980000;980000;980000;NA;NA;980000;980000;980000;980000;NA;NA;NA;NA;931000;931000;NA;931000;931000;NA;931000;931000;NA;931000;931000;NA;NA;NA;NA;931000;931000;NA;NA;NA;NA;931000;931000;NA;NA;NA;931000;931000;NA;931000;931000;NA;931000;931000;980000;980000;980000;NA;931000;931000;N…
NA;NA;NA;NA;NA;NA;NA;NA;NA;931000;931000;931000;NA;NA;NA;NA;NA;NA;980000;NA;980000;NA;980000;NA;NA;NA;NA;NA;NA;NA;NA;NA;980000;980000;980000;980000;NA;NA;980000;980000;980000;980000;NA;931000;931000;NA;931000;931000;NA;900000;900000;NA;NA;NA;NA;931000;931000;NA;931000;931000;NA;931000;931000;NA;931000;931000;NA;931000;931000;NA;931000;NA;931000;931000;NA;931000;931000;NA;931000;931000;980000;9800…
NA;NA;NA;NA;NA;NA;NA;NA;NA;NA;NA;NA;NA;931000;NA;NA;NA;NA;980000;NA;980000;NA;980000;NA;NA;NA;NA;NA;NA;NA;NA;NA;980000;980000;980000;980000;NA;NA;980000;980000;980000;980000;NA;NA;NA;NA;931000;931000;NA;NA;NA;NA;931000;931000;NA;931000;931000;NA;931000;931000;NA;931000;931000;NA;931000;931000;NA;931000;931000;NA;931000;NA;931000;931000;NA;931000;931000;NA;931000;931000;980000;980000;980000;NA;931…
NA;NA;NA;NA;NA;NA;NA;NA;NA;931000;NA;NA;NA;NA;NA;NA;NA;NA;980000;NA;980000;NA;980000;NA;NA;NA;NA;NA;NA;NA;NA;NA;980000;980000;980000;980000;NA;NA;980000;980000;980000;980000;NA;NA;NA;NA;931000;931000;NA;NA;NA;NA;931000;931000;NA;931000;931000;NA;NA;NA;NA;931000;931000;NA;NA;NA;NA;931000;931000;NA;NA;NA;931000;931000;NA;931000;931000;NA;931000;931000;980000;980000;980000;NA;931000;931000;NA;931000…
NA;NA;NA;NA;NA;NA;NA;NA;NA;NA;NA;NA;NA;931000;NA;NA;NA;NA;980000;NA;980000;NA;980000;NA;NA;NA;NA;NA;NA;NA;NA;NA;980000;980000;980000;980000;NA;NA;980000;980000;980000;980000;900000;900000;900000;900000;900000;900000;900000;900000;900000;900000;900000;900000;900000;900000;900000;900000;900000;900000;900000;9	00E+05;900000;900000;900000;9	00E+05;900000;900000;900000;900000;NA;900000;900000;900000;900000;900000;9	00E+05;900000;900000;900000;980000;980000;980000;900000;900000;900000;900000;900000;900000;900000;900000;900000;900000;900000;900000;900000;900000;900000;NA;NA;NA;NA;NA;NA;NA;900000;NA;NA;NA;NA;NA;980000;NA;NA;NA;NA;NA;980000;980000;980000;980000;980000;980000;980000;980000;980000;980000;980000;980000;980000;980000;980000;980000;980000;980000;980000;980000;980000;980000;980000;980000;980000;98000…
NA;NA;NA;NA;NA;NA;NA;NA;NA;NA;NA;NA;NA;NA;NA;NA;NA;NA;980000;900000;980000;NA;980000;NA;NA;NA;NA;NA;NA;NA;NA;NA;980000;980000;980000;980000;NA;NA;980000;980000;980000;980000;NA;NA;900000;NA;931000;931000;NA;931000;931000;NA;931000;931000;NA;931000;931000;NA;931000;931000;NA;931000;931000;NA;931000;931000;NA;931000;931000;NA;931000;NA;931000;931000;NA;NA;NA;NA;931000;931000;980000;980000;980000;NA…	00E+05;NA;NA;980000;NA;NA;NA;NA;NA;980000;980000;980000;980000;980000;980000;980000;980000;980000;980000;980000;980000;980000;980000;980000;980000;980000;980000;980000;980000;980000;980000;980000;980000;980000;980000;980000;980000;980000;980000;980000;980000;980000;980000;980000;980000;980000;980000;NA;NA;NA;NA;NA;NA;NA;NA;NA;NA;NA;NA;980000;980000;980000;980000;980000;980000;980000;980000;980000…
NA;NA;NA;NA;NA;NA;NA;NA;NA;931000;931000;931000;NA;931000;NA;NA;NA;NA;980000;NA;980000;NA;980000;NA;NA;NA;NA;NA;NA;NA;NA;NA;980000;980000;980000;980000;NA;NA;980000;980000;980000;980000;NA;NA;900000;NA;931000;931000;NA;NA;900000;NA;NA;900000;NA;931000;931000;NA;931000;931000;NA;931000;931000;NA;931000;931000;NA;931000;931000;NA;931000;NA;931000;931000;NA;931000;931000;NA;931000;931000;980000;9800…
NA;NA;NA;NA;NA;NA;NA;NA;NA;NA;NA;NA;NA;NA;931000;NA;NA;NA;980000;NA;980000;NA;980000;NA;NA;NA;NA;NA;NA;NA;NA;NA;980000;980000;980000;980000;NA;NA;980000;980000;980000;980000;NA;NA;NA;NA;NA;NA;NA;NA;NA;NA;NA;NA;NA;931000;931000;NA;931000;931000;NA;NA;NA;NA;931000;931000;NA;NA;NA;NA;NA;NA;931000;931000;NA;931000;931000;NA;931000;931000;980000;980000;980000;NA;931000;931000;NA;931000;931000;NA;93100…
NA;NA;NA;NA;NA;NA;NA;NA;NA;931000;931000;931000;NA;NA;NA;NA;NA;NA;980000;900000;980000;NA;980000;NA;NA;NA;NA;NA;NA;NA;NA;NA;980000;980000;980000;980000;NA;NA;980000;980000;980000;980000;NA;NA;NA;NA;931000;931000;NA;931000;931000;NA;NA;NA;NA;931000;931000;NA;931000;931000;NA;931000;931000;NA;931000;931000;NA;931000;931000;NA;931000;NA;931000;931000;NA;931000;931000;NA;931000;931000;980000;980000;9…
NA;NA;NA;NA;NA;NA;NA;NA;NA;NA;NA;NA;NA;NA;NA;NA;NA;NA;980000;NA;980000;NA;980000;NA;NA;NA;NA;NA;NA;NA;NA;NA;980000;980000;980000;980000;NA;NA;980000;980000;980000;980000;NA;NA;NA;NA;931000;931000;NA;NA;NA;NA;900000;900000;NA;931000;931000;NA;NA;NA;NA;NA;NA;NA;NA;NA;NA;NA;NA;NA;NA;NA;931000;931000;NA;931000;931000;NA;931000;931000;980000;980000;980000;NA;931000;931000;NA;931000;931000;NA;931000;93…
NA;NA;NA;NA;NA;NA;NA;NA;NA;931000;NA;NA;NA;NA;NA;NA;NA;NA;980000;NA;980000;NA;980000;NA;NA;NA;NA;NA;NA;NA;NA;NA;980000;980000;980000;980000;NA;NA;980000;980000;980000;980000;900000;900000;900000;900000;900000;900000;900000;900000;900000;900000;900000;900000;900000;900000;900000;900000;900000;900000;900000;9	00E+05;900000;900000;900000;9	00E+05;900000;900000;900000;900000;NA;900000;900000;900000;900000;900000;9	00E+05;900000;900000;900000;980000;980000;980000;900000;900000;900000;900000;900000;900000;900000;900000;900000;900000;900000;900000;900000;900000;900000;NA;NA;NA;NA;NA;NA;NA;900000;NA;NA;NA;NA;NA;980000;NA;NA;NA;NA;NA;980000;980000;980000;980000;980000;980000;980000;980000;980000;980000;980000;980000;980000;980000;980000;980000;980000;980000;980000;980000;980000;980000;980000;980000;980000;98000…
NA;NA;NA;NA;NA;NA;NA;NA;NA;NA;NA;NA;NA;931000;NA;NA;NA;NA;980000;NA;980000;NA;980000;NA;NA;NA;NA;NA;NA;NA;NA;NA;980000;980000;980000;980000;NA;NA;980000;980000;980000;980000;NA;NA;NA;NA;931000;931000;NA;NA;NA;NA;931000;931000;NA;931000;931000;NA;NA;NA;NA;931000;931000;NA;NA;NA;NA;931000;931000;NA;NA;NA;931000;931000;NA;931000;931000;NA;931000;931000;980000;980000;980000;NA;931000;931000;NA;931000…
NA;NA;NA;NA;NA;NA;NA;NA;NA;NA;NA;NA;NA;NA;NA;900000;NA;NA;980000;NA;980000;NA;980000;NA;NA;NA;NA;NA;NA;NA;NA;NA;980000;980000;980000;980000;NA;NA;980000;980000;980000;980000;NA;NA;NA;NA;931000;931000;NA;NA;NA;NA;931000;931000;NA;931000;931000;NA;NA;NA;NA;931000;931000;NA;NA;NA;NA;931000;931000;NA;NA;NA;931000;931000;NA;931000;931000;NA;931000;931000;980000;980000;980000;NA;931000;931000;NA;931000…
NA;NA;NA;NA;NA;NA;NA;NA;NA;NA;NA;NA;NA;NA;NA;NA;NA;NA;980000;NA;980000;NA;980000;NA;NA;NA;NA;NA;NA;NA;NA;NA;980000;980000;980000;980000;NA;NA;980000;980000;980000;980000;NA;931000;931000;NA;931000;931000;900000;900000;900000;NA;900000;NA;NA;931000;931000;NA;931000;931000;NA;931000;931000;NA;931000;931000;NA;931000;931000;NA;931000;NA;931000;931000;NA;931000;931000;NA;931000;931000;980000;980000;9…
NA;NA;NA;NA;NA;NA;NA;NA;NA;931000;931000;931000;NA;NA;931000;NA;NA;NA;980000;NA;980000;NA;980000;NA;NA;NA;NA;NA;NA;NA;NA;NA;980000;980000;980000;980000;NA;NA;980000;980000;980000;980000;NA;NA;NA;NA;931000;931000;NA;931000;931000;NA;931000;931000;NA;931000;931000;NA;931000;931000;NA;931000;931000;NA;931000;931000;NA;931000;931000;NA;931000;NA;931000;931000;NA;931000;931000;NA;931000;931000;980000;…
NA;NA;NA;NA;NA;NA;NA;NA;NA;NA;900000;NA;NA;931000;NA;NA;NA;NA;980000;NA;980000;NA;980000;NA;NA;NA;NA;NA;NA;NA;NA;NA;980000;980000;980000;980000;NA;NA;980000;980000;980000;980000;NA;NA;NA;NA;931000;931000;NA;931000;931000;NA;931000;931000;NA;931000;931000;NA;931000;931000;NA;931000;931000;NA;931000;931000;NA;931000;931000;NA;931000;NA;931000;931000;NA;931000;931000;NA;931000;931000;980000;980000;9…	00E+05;NA;NA;980000;980000;980000;980000;980000;980000;980000;980000;980000;980000;980000;980000;980000;980000;980000;980000;980000;980000;980000;980000;980000;980000;980000;980000;980000;980000;980000;980000;980000;980000;980000;980000;980000;980000;980000;980000;980000;980000;NA;NA;NA;NA;NA;NA;NA;NA;NA;NA;NA;NA;980000;980000;980000;980000;980000;980000;980000;980000;980000;980000;NA;NA;NA;NA;NA…
NA;NA;NA;NA;NA;NA;NA;NA;NA;931000;931000;931000;NA;NA;NA;NA;NA;NA;980000;NA;980000;NA;980000;NA;NA;NA;NA;NA;960000;NA;NA;NA;980000;980000;980000;980000;NA;NA;980000;980000;980000;980000;NA;NA;NA;NA;931000;931000;NA;NA;NA;NA;NA;NA;NA;931000;931000;NA;931000;931000;NA;931000;931000;NA;931000;931000;NA;931000;931000;NA;931000;NA;931000;931000;NA;931000;931000;NA;931000;931000;980000;980000;980000;NA…
NA;NA;NA;NA;NA;NA;NA;NA;NA;NA;NA;NA;NA;931000;NA;NA;NA;NA;980000;NA;980000;NA;980000;NA;NA;NA;NA;NA;NA;NA;NA;NA;980000;980000;980000;980000;NA;NA;980000;980000;980000;980000;NA;NA;NA;NA;931000;931000;NA;900000;900000;NA;NA;900000;NA;931000;931000;NA;NA;NA;NA;931000;931000;NA;NA;NA;NA;931000;931000;NA;NA;NA;931000;931000;NA;931000;931000;NA;931000;931000;980000;980000;980000;NA;931000;931000;NA;93…	00E+05;NA;NA;980000;NA;NA;NA;NA;NA;980000;980000;980000;980000;980000;980000;980000;980000;980000;980000;980000;980000;980000;980000;980000;980000;980000;980000;980000;980000;980000;980000;980000;980000;980000;980000;980000;980000;980000;980000;980000;980000;980000;980000;980000;980000;980000;980000;NA;NA;NA;NA;NA;NA;NA;NA;NA;NA;NA;NA;980000;980000;980000;980000;980000;980000;980000;980000;980000…
NA;NA;NA;NA;NA;NA;NA;NA;NA;NA;NA;NA;NA;NA;NA;NA;NA;NA;980000;NA;980000;NA;980000;NA;NA;NA;NA;NA;NA;NA;960000;NA;980000;980000;980000;980000;NA;960000;980000;980000;980000;980000;NA;NA;NA;NA;931000;931000;NA;931000;931000;NA;931000;931000;NA;931000;931000;NA;NA;NA;NA;931000;931000;NA;NA;NA;NA;931000;931000;NA;NA;NA;931000;931000;NA;931000;931000;NA;931000;931000;980000;980000;980000;NA;NA;NA;NA;93…
NA;NA;NA;NA;NA;NA;NA;NA;NA;931000;NA;NA;NA;NA;NA;NA;NA;NA;980000;900000;980000;NA;980000;NA;NA;NA;NA;NA;960000;NA;NA;NA;980000;980000;980000;980000;NA;NA;980000;980000;980000;980000;NA;NA;NA;NA;931000;931000;NA;NA;NA;NA;931000;931000;NA;931000;931000;NA;NA;NA;NA;NA;NA;NA;NA;NA;NA;931000;931000;NA;NA;NA;931000;931000;NA;931000;931000;NA;931000;931000;980000;980000;980000;NA;931000;931000;NA;931000…
NA;NA;NA;NA;NA;NA;NA;NA;NA;931000;931000;931000;NA;931000;NA;NA;NA;NA;980000;NA;980000;NA;980000;NA;NA;NA;NA;NA;960000;NA;NA;NA;980000;980000;980000;980000;NA;NA;980000;980000;980000;980000;NA;931000;931000;NA;931000;931000;NA;NA;NA;NA;NA;NA;NA;931000;931000;NA;NA;NA;NA;NA;NA;NA;NA;NA;NA;931000;931000;NA;NA;NA;931000;931000;NA;931000;931000;NA;931000;931000;980000;980000;980000;NA;931000;931000;N…
NA;NA;NA;NA;NA;NA;NA;NA;NA;NA;NA;NA;NA;931000;NA;NA;NA;NA;980000;NA;980000;NA;980000;NA;NA;NA;NA;NA;NA;NA;NA;NA;980000;980000;980000;980000;NA;NA;980000;980000;980000;980000;NA;NA;NA;NA;931000;931000;NA;NA;NA;NA;931000;931000;NA;931000;931000;NA;NA;NA;NA;931000;931000;NA;NA;NA;NA;931000;931000;NA;NA;NA;931000;931000;NA;931000;931000;NA;931000;931000;980000;980000;980000;NA;931000;931000;NA;931000…
NA;NA;NA;NA;NA;NA;NA;NA;NA;NA;NA;NA;NA;NA;NA;NA;NA;NA;980000;NA;980000;NA;980000;NA;NA;NA;NA;NA;NA;NA;NA;NA;980000;980000;980000;980000;NA;NA;980000;980000;980000;980000;NA;NA;NA;NA;931000;931000;NA;NA;NA;NA;931000;931000;NA;931000;931000;NA;931000;931000;NA;931000;931000;NA;931000;931000;NA;931000;931000;NA;931000;NA;931000;931000;NA;931000;931000;NA;931000;931000;980000;980000;980000;NA;931000;…
NA;NA;NA;NA;NA;NA;NA;NA;NA;NA;900000;900000;NA;931000;NA;NA;NA;NA;980000;NA;980000;NA;980000;NA;NA;NA;NA;NA;NA;NA;NA;NA;980000;980000;980000;980000;NA;NA;980000;980000;980000;980000;NA;900000;NA;NA;931000;931000;NA;NA;900000;NA;931000;931000;NA;931000;931000;NA;931000;931000;NA;931000;931000;NA;931000;931000;NA;931000;931000;NA;931000;NA;NA;NA;NA;931000;931000;NA;931000;931000;980000;980000;98000…	00E+05;NA;NA;980000;NA;NA;NA;NA;NA;980000;980000;980000;980000;980000;980000;980000;980000;980000;980000;980000;980000;980000;980000;980000;980000;980000;980000;980000;980000;980000;980000;980000;980000;980000;980000;980000;980000;980000;980000;980000;980000;980000;980000;980000;980000;980000;980000;NA;NA;NA;NA;NA;NA;NA;NA;NA;NA;NA;NA;980000;980000;980000;980000;980000;980000;980000;980000;980000…
NA;NA;NA;NA;NA;NA;NA;NA;NA;NA;NA;NA;NA;931000;NA;NA;NA;NA;980000;NA;980000;NA;980000;NA;NA;NA;NA;NA;NA;NA;NA;NA;980000;980000;980000;980000;NA;NA;980000;980000;980000;980000;NA;NA;NA;NA;931000;931000;NA;931000;931000;NA;931000;931000;NA;931000;931000;NA;NA;NA;NA;9	00E+05;900000;NA;900000;9	00E+05;NA;931000;931000;NA;900014;NA;931000;931000;NA;931000;931000;NA;931000;931000;980000;980000;980000;NA;931000;931000;NA;931000;931000;NA;931000;931000;NA;931000;931000;NA;900000;NA;NA;NA;NA;NA;NA;NA;NA;900000;NA;NA;NA;NA;NA;980000;NA;NA;NA;NA;NA;980000;980000;980000;980000;980000;980000;980000;980000;980000;980000;980000;980000;980000;980000;980000;980000;980000;980000;980000;980000;980000;…
NA;NA;NA;NA;NA;NA;NA;NA;NA;931000;NA;NA;NA;NA;NA;NA;960000;960000;980000;NA;980000;NA;980000;NA;NA;NA;NA;NA;960000;NA;NA;NA;980000;980000;980000;980000;NA;NA;980000;980000;980000;980000;NA;900000;900000;NA;931000;931000;NA;900000;NA;NA;NA;900000;NA;931000;931000;NA;NA;NA;NA;931000;931000;NA;NA;NA;NA;931000;931000;NA;NA;NA;931000;931000;NA;931000;931000;NA;931000;931000;980000;980000;980000;NA;931…
NA;NA;NA;NA;NA;NA;NA;NA;NA;NA;NA;NA;NA;NA;NA;NA;NA;NA;980000;NA;980000;NA;980000;NA;NA;NA;NA;NA;NA;NA;NA;NA;980000;980000;980000;980000;NA;NA;980000;980000;980000;980000;NA;NA;NA;NA;931000;931000;NA;NA;NA;NA;NA;NA;NA;931000;931000;NA;931000;931000;NA;931000;931000;NA;931000;931000;NA;931000;931000;NA;931000;NA;931000;931000;NA;931000;931000;NA;931000;931000;980000;980000;980000;NA;931000;931000;N…
NA;NA;NA;NA;NA;NA;NA;NA;NA;931000;931000;931000;NA;931000;NA;NA;NA;NA;980000;NA;980000;NA;980000;NA;NA;NA;NA;900000;960000;NA;NA;NA;980000;980000;980000;980000;NA;NA;980000;980000;980000;980000;NA;NA;NA;NA;931000;931000;900000;900000;900000;NA;900000;NA;NA;931000;931000;NA;NA;NA;NA;931000;931000;NA;NA;NA;NA;931000;931000;NA;NA;NA;NA;NA;NA;931000;931000;NA;931000;931000;980000;980000;980000;NA;931…
NA;NA;NA;NA;NA;NA;NA;NA;NA;NA;900000;NA;NA;NA;NA;NA;NA;NA;980000;NA;980000;NA;980000;NA;NA;NA;NA;NA;NA;NA;NA;NA;980000;980000;980000;980000;NA;NA;980000;980000;980000;980000;NA;931000;931000;NA;931000;931000;NA;931000;931000;NA;NA;NA;NA;931000;931000;NA;931000;931000;NA;931000;931000;NA;931000;931000;NA;931000;931000;NA;931000;NA;931000;931000;NA;931000;931000;NA;931000;931000;980000;980000;98000…
NA;NA;NA;NA;NA;NA;NA;NA;NA;931000;931000;931000;NA;931000;NA;NA;NA;NA;980000;NA;980000;NA;980000;NA;NA;NA;NA;NA;NA;NA;NA;NA;980000;980000;980000;980000;NA;NA;980000;980000;980000;980000;NA;NA;NA;NA;931000;931000;NA;931000;931000;NA;NA;NA;NA;931000;931000;NA;931000;931000;NA;931000;931000;NA;931000;931000;NA;931000;931000;NA;931000;NA;931000;931000;NA;931000;931000;NA;NA;NA;980000;980000;980000;NA…
NA;NA;NA;NA;NA;NA;NA;NA;NA;931000;931000;931000;NA;NA;931000;NA;NA;NA;980000;NA;980000;NA;980000;NA;NA;NA;NA;NA;NA;NA;NA;NA;980000;980000;980000;980000;NA;NA;980000;980000;980000;980000;NA;NA;NA;NA;931000;931000;NA;931000;931000;NA;NA;NA;NA;931000;931000;NA;931000;931000;NA;931000;931000;NA;931000;931000;NA;931000;931000;NA;931000;NA;931000;931000;NA;931000;931000;NA;931000;931000;980000;980000;9…
NA;NA;NA;NA;NA;NA;NA;NA;NA;NA;NA;NA;NA;NA;NA;NA;NA;NA;980000;NA;980000;NA;980000;NA;NA;NA;NA;NA;NA;NA;NA;NA;980000;980000;980000;980000;NA;NA;980000;980000;980000;980000;NA;900000;NA;NA;931000;931000;NA;900000;NA;NA;900000;NA;NA;931000;931000;NA;931000;931000;NA;931000;931000;NA;931000;931000;NA;931000;931000;NA;931000;NA;931000;931000;NA;931000;931000;NA;931000;931000;980000;980000;980000;NA;931…
NA;NA;NA;NA;NA;NA;NA;NA;NA;NA;NA;900000;NA;NA;NA;NA;NA;NA;980000;NA;980000;NA;980000;NA;NA;NA;NA;NA;NA;NA;NA;NA;980000;980000;980000;980000;NA;NA;980000;980000;980000;980000;NA;NA;NA;NA;931000;931000;NA;NA;NA;NA;NA;NA;NA;931000;931000;NA;931000;931000;NA;931000;931000;NA;931000;931000;NA;931000;931000;NA;931000;NA;931000;931000;NA;931000;931000;NA;931000;931000;980000;980000;980000;NA;NA;NA;NA;93…
NA;NA;NA;NA;NA;NA;900000;NA;NA;NA;NA;NA;NA;NA;NA;NA;NA;NA;980000;NA;980000;NA;980000;NA;NA;NA;NA;NA;NA;NA;NA;NA;980000;980000;980000;980000;NA;NA;980000;980000;980000;980000;NA;NA;NA;NA;NA;NA;NA;931000;931000;NA;NA;900000;NA;931000;931000;NA;931000;931000;NA;NA;NA;NA;931000;931000;NA;NA;NA;NA;NA;NA;931000;931000;NA;931000;931000;NA;931000;931000;980000;980000;980000;NA;931000;931000;NA;931000;931…	00E+05;9	00E+05;980000;980000;980000;980000;980000;980000;980000;980000;980000;980000;980000;980000;980000;980000;980000;980000;980000;980000;980000;980000;980000;980000;980000;980000;980000;980000;980000;980000;980000;980000;980000;980000;980000;980000;980000;980000;980000;980000;NA;NA;NA;NA;NA;NA;NA;NA;NA;NA;NA;NA;980000;980000;980000;980000;980000;980000;980000;980000;980000;980000;NA;NA;NA;NA;NA;NA;NA…
NA;NA;NA;NA;NA;NA;NA;NA;NA;931000;931000;931000;NA;NA;NA;NA;NA;NA;980000;NA;980000;NA;980000;NA;NA;NA;NA;NA;NA;NA;NA;NA;980000;980000;980000;980000;NA;NA;980000;980000;980000;980000;NA;NA;NA;NA;931000;931000;NA;NA;NA;NA;NA;NA;NA;931000;931000;NA;NA;NA;NA;931000;931000;NA;NA;NA;NA;931000;931000;NA;NA;NA;931000;931000;NA;931000;931000;NA;931000;931000;980000;980000;980000;NA;931000;931000;NA;931000…	00E+05;NA;NA;980000;NA;NA;NA;NA;NA;980000;980000;980000;980000;980000;980000;980000;980000;980000;980000;980000;980000;980000;980000;980000;980000;980000;980000;980000;980000;980000;980000;980000;980000;980000;980000;980000;980000;980000;980000;980000;980000;980000;980000;980000;980000;980000;980000;NA;NA;NA;NA;NA;NA;NA;NA;NA;NA;NA;NA;980000;980000;980000;980000;980000;980000;980000;980000;980000…
NA;NA;NA;NA;NA;NA;NA;NA;NA;NA;NA;NA;NA;NA;NA;NA;960000;960000;980000;NA;980000;NA;980000;NA;NA;NA;NA;NA;NA;NA;NA;NA;980000;980000;980000;980000;NA;NA;980000;980000;980000;980000;NA;NA;900000;NA;931000;931000;NA;931000;931000;NA;NA;NA;NA;931000;931000;NA;931000;931000;NA;931000;931000;NA;931000;931000;NA;931000;931000;NA;931000;NA;931000;931000;NA;931000;931000;NA;931000;931000;980000;980000;98000…
NA;NA;NA;NA;NA;NA;NA;NA;NA;931000;931000;931000;NA;NA;NA;NA;NA;NA;980000;NA;980000;NA;980000;NA;NA;NA;NA;NA;NA;NA;NA;NA;980000;980000;980000;980000;NA;NA;980000;980000;980000;980000;NA;900000;900000;NA;931000;931000;NA;NA;NA;NA;NA;NA;NA;931000;931000;NA;900000;900000;NA;931000;931000;NA;900000;9	00E+05;NA;931000;931000;NA;900000;NA;931000;931000;NA;931000;931000;NA;931000;931000;980000;980000;980000;NA;931000;931000;NA;931000;931000;NA;931000;931000;NA;931000;931000;NA;931000;931000;NA;NA;NA;NA;NA;NA;NA;900000;NA;NA;NA;NA;NA;980000;NA;NA;NA;NA;NA;980000;980000;980000;980000;980000;980000;980000;980000;980000;980000;980000;980000;980000;980000;980000;980000;980000;980000;980000;980000;980…
NA;NA;NA;NA;NA;NA;NA;NA;NA;931000;931000;931000;NA;931000;931000;NA;NA;NA;980000;NA;980000;NA;980000;NA;NA;NA;NA;NA;NA;NA;NA;NA;980000;980000;980000;980000;NA;NA;980000;980000;980000;980000;NA;NA;NA;NA;931000;931000;NA;NA;900000;NA;NA;NA;NA;931000;931000;NA;900000;NA;NA;931000;931000;NA;NA;9	00E+05;NA;931000;931000;NA;NA;NA;931000;931000;NA;931000;931000;NA;931000;931000;980000;980000;980000;NA;931000;931000;NA;931000;931000;NA;931000;931000;NA;931000;931000;NA;NA;NA;NA;NA;NA;NA;NA;NA;NA;900000;NA;NA;NA;NA;NA;980000;NA;NA;NA;NA;NA;980000;980000;980000;980000;980000;980000;980000;980000;980000;980000;980000;980000;980000;980000;980000;980000;980000;980000;980000;980000;980000;980000;9…
NA;NA;NA;NA;NA;NA;NA;NA;NA;NA;NA;NA;NA;NA;NA;NA;NA;NA;980000;NA;980000;NA;980000;NA;NA;NA;NA;NA;NA;NA;NA;NA;980000;980000;980000;980000;NA;NA;980000;980000;980000;980000;NA;NA;NA;NA;931000;931000;NA;931000;931000;NA;NA;NA;NA;931000;931000;NA;NA;NA;NA;931000;931000;NA;NA;NA;NA;931000;931000;NA;NA;NA;931000;931000;NA;931000;931000;NA;931000;931000;980000;980000;980000;NA;931000;931000;NA;931000;931…
NA;NA;NA;NA;NA;NA;NA;NA;NA;NA;NA;NA;NA;NA;NA;NA;NA;NA;980000;NA;980000;NA;980000;NA;NA;NA;NA;NA;NA;NA;NA;NA;980000;980000;980000;980000;NA;NA;980000;980000;980000;980000;NA;931000;931000;NA;931000;931000;NA;NA;900000;NA;NA;900000;NA;931000;931000;NA;931000;931000;NA;931000;931000;NA;931000;931000;NA;931000;931000;NA;931000;NA;931000;931000;NA;931000;931000;NA;931000;931000;980000;980000;980000;NA…
NA;NA;NA;NA;NA;NA;NA;NA;NA;931000;NA;NA;NA;931000;NA;NA;NA;NA;980000;NA;980000;NA;980000;NA;NA;NA;NA;NA;NA;NA;NA;NA;980000;980000;980000;980000;NA;NA;980000;980000;980000;980000;NA;NA;NA;NA;931000;931000;NA;931000;931000;NA;931000;931000;NA;931000;931000;NA;931000;931000;NA;NA;NA;NA;931000;931000;NA;NA;NA;NA;NA;NA;931000;931000;NA;931000;931000;NA;931000;931000;980000;980000;980000;NA;931000;9310…
NA;NA;NA;NA;NA;NA;NA;NA;NA;NA;NA;NA;NA;NA;NA;NA;NA;NA;980000;NA;980000;NA;980000;NA;NA;NA;NA;NA;NA;NA;NA;NA;980000;980000;980000;980000;NA;NA;980000;980000;980000;980000;NA;NA;900000;NA;931000;931000;900000;900000;900000;NA;931000;931000;NA;931000;931000;NA;NA;NA;NA;931000;931000;NA;NA;NA;NA;931000;931000;NA;NA;NA;931000;931000;NA;931000;931000;NA;931000;931000;980000;980000;980000;NA;931000;9310…
NA;NA;NA;NA;NA;NA;NA;NA;NA;931000;931000;931000;NA;NA;931000;NA;NA;NA;980000;NA;980000;NA;980000;NA;NA;NA;NA;NA;NA;NA;NA;NA;980000;980000;980000;980000;NA;NA;980000;980000;980000;980000;NA;NA;NA;NA;931000;931000;NA;NA;NA;NA;931000;931000;NA;931000;931000;NA;931000;931000;NA;931000;931000;NA;931000;931000;NA;931000;931000;NA;931000;NA;931000;931000;NA;931000;931000;NA;931000;931000;980000;980000;9…
NA;NA;NA;NA;NA;NA;NA;NA;NA;931000;931000;931000;NA;931000;NA;NA;NA;NA;980000;NA;980000;NA;980000;NA;NA;NA;NA;NA;NA;NA;NA;NA;980000;980000;980000;980000;NA;NA;980000;980000;980000;980000;NA;NA;NA;NA;931000;931000;NA;NA;900000;NA;NA;NA;NA;931000;931000;NA;NA;NA;NA;NA;NA;NA;NA;NA;NA;NA;NA;NA;NA;NA;931000;931000;NA;931000;931000;NA;931000;931000;980000;980000;980000;NA;931000;931000;NA;931000;931000;…
NA;NA;NA;NA;NA;NA;NA;NA;NA;NA;NA;NA;NA;NA;NA;NA;960000;960000;980000;NA;980000;NA;980000;NA;NA;NA;NA;NA;960000;960000;960000;960000;980000;980000;980000;980000;NA;960000;980000;980000;980000;980000;NA;NA;NA;NA;931000;931000;NA;931000;931000;NA;931000;931000;NA;931000;931000;NA;931000;931000;NA;931000;931000;NA;931000;931000;NA;931000;931000;NA;931000;NA;931000;931000;NA;931000;931000;NA;931000;93…
NA;NA;NA;NA;NA;NA;NA;NA;NA;NA;NA;NA;NA;9	00E+05;9	00E+05;NA;NA;NA;980000;900000;980000;NA;980000;NA;NA;NA;NA;NA;NA;NA;NA;NA;980000;980000;980000;980000;NA;NA;980000;980000;980000;980000;NA;NA;NA;NA;931000;931000;NA;NA;900000;NA;NA;NA;NA;931000;931000;NA;NA;NA;NA;931000;931000;NA;NA;NA;NA;931000;931000;NA;NA;NA;931000;931000;NA;NA;NA;NA;931000;931000;980000;980000;980000;NA;931000;931000;NA;931000;931000;NA;931000;931000;NA;931000;931000;NA;93100…
NA;NA;NA;NA;NA;NA;900000;NA;NA;931000;931000;931000;NA;NA;NA;NA;NA;NA;980000;900000;980000;NA;980000;NA;NA;NA;NA;NA;NA;NA;NA;NA;980000;980000;980000;980000;NA;NA;980000;980000;980000;980000;NA;NA;NA;NA;931000;931000;NA;NA;NA;NA;NA;NA;NA;931000;931000;NA;NA;NA;NA;NA;NA;NA;NA;NA;NA;NA;NA;NA;NA;NA;931000;931000;NA;931000;931000;NA;931000;931000;980000;980000;980000;NA;931000;931000;NA;931000;931000;…
NA;NA;NA;NA;NA;NA;NA;NA;NA;NA;900000;NA;NA;931000;NA;NA;NA;NA;980000;NA;980000;NA;980000;NA;NA;NA;NA;NA;NA;NA;NA;NA;980000;980000;980000;980000;NA;NA;980000;980000;980000;980000;NA;NA;900000;NA;NA;NA;NA;NA;NA;NA;NA;NA;NA;931000;931000;NA;931000;931000;NA;931000;931000;NA;931000;931000;NA;931000;931000;NA;931000;NA;931000;931000;NA;931000;931000;NA;931000;931000;980000;980000;980000;NA;931000;9310…
NA;NA;NA;NA;NA;NA;NA;NA;NA;NA;NA;NA;NA;NA;NA;NA;NA;NA;980000;NA;980000;NA;980000;NA;NA;NA;NA;NA;NA;NA;NA;NA;980000;980000;980000;980000;NA;NA;980000;980000;980000;980000;NA;NA;NA;NA;931000;931000;NA;NA;NA;NA;NA;NA;NA;931000;931000;NA;NA;NA;NA;NA;NA;NA;NA;NA;NA;931000;931000;NA;NA;NA;931000;931000;NA;931000;931000;NA;931000;931000;980000;980000;980000;NA;931000;931000;NA;931000;931000;NA;931000;93…
NA;NA;NA;NA;NA;NA;NA;NA;NA;NA;NA;NA;NA;NA;NA;NA;NA;NA;980000;NA;980000;NA;980000;NA;NA;NA;NA;NA;NA;NA;NA;NA;980000;980000;980000;980000;NA;NA;980000;980000;980000;980000;NA;NA;NA;NA;931000;931000;NA;NA;NA;NA;NA;NA;NA;931000;931000;NA;NA;NA;NA;931000;931000;NA;NA;NA;NA;931000;931000;NA;NA;NA;931000;931000;NA;931000;931000;NA;931000;931000;980000;980000;980000;NA;NA;NA;NA;931000;931000;NA;931000;93…	00E+05;NA;NA;980000;980000;980000;980000;980000;980000;980000;980000;980000;980000;980000;980000;980000;980000;980000;980000;980000;980000;980000;980000;980000;980000;980000;980000;980000;980000;980000;980000;980000;980000;980000;980000;980000;980000;980000;980000;980000;980000;NA;NA;NA;NA;NA;NA;NA;NA;NA;NA;NA;NA;980000;980000;980000;980000;980000;980000;980000;980000;980000;980000;NA;NA;NA;NA;NA…
NA;NA;NA;NA;NA;NA;NA;NA;NA;NA;NA;NA;NA;NA;NA;NA;NA;NA;980000;NA;980000;NA;980000;NA;NA;NA;NA;NA;NA;NA;NA;NA;980000;980000;980000;980000;NA;NA;980000;980000;980000;980000;NA;NA;900000;NA;931000;931000;NA;NA;900000;NA;NA;NA;NA;931000;931000;NA;931000;931000;NA;931000;931000;NA;931000;931000;NA;931000;931000;NA;931000;NA;931000;931000;NA;931000;931000;NA;931000;931000;980000;980000;980000;NA;931000;…
NA;NA;NA;NA;NA;NA;NA;NA;NA;931000;931000;931000;NA;NA;NA;NA;NA;NA;980000;NA;980000;NA;980000;NA;NA;NA;NA;NA;NA;NA;NA;NA;980000;980000;980000;980000;NA;NA;980000;980000;980000;980000;NA;NA;NA;NA;NA;NA;NA;931000;931000;NA;931000;931000;NA;931000;931000;NA;931000;931000;NA;931000;931000;NA;931000;931000;NA;931000;931000;NA;931000;NA;931000;931000;NA;931000;931000;NA;931000;931000;980000;980000;98000…
NA;NA;NA;NA;NA;NA;NA;NA;NA;NA;NA;NA;NA;NA;NA;NA;NA;NA;980000;NA;980000;NA;980000;NA;NA;900000;NA;NA;NA;NA;NA;NA;980000;980000;980000;980000;NA;NA;980000;980000;980000;980000;NA;NA;NA;NA;931000;931000;NA;NA;NA;NA;931000;931000;NA;931000;931000;NA;NA;NA;NA;931000;931000;NA;NA;NA;NA;931000;931000;NA;NA;NA;931000;931000;NA;931000;931000;NA;931000;931000;980000;980000;980000;NA;931000;931000;NA;931000…
NA;NA;NA;NA;NA;NA;NA;NA;NA;NA;NA;NA;NA;931000;NA;NA;NA;NA;980000;900000;980000;NA;980000;NA;NA;NA;NA;NA;NA;NA;NA;NA;980000;980000;980000;980000;NA;NA;980000;980000;980000;980000;NA;NA;NA;NA;931000;931000;NA;NA;NA;NA;931000;931000;NA;931000;931000;NA;931000;931000;NA;931000;931000;NA;931000;931000;NA;931000;931000;NA;931000;NA;931000;931000;NA;931000;931000;NA;931000;931000;980000;980000;980000;NA…
NA;NA;NA;NA;NA;NA;NA;NA;NA;931000;900000;NA;NA;931000;NA;NA;NA;NA;980000;900000;980000;NA;980000;NA;NA;NA;NA;NA;NA;NA;NA;NA;980000;980000;980000;980000;NA;NA;980000;980000;980000;980000;NA;931000;931000;NA;931000;931000;NA;931000;931000;NA;931000;931000;NA;931000;931000;NA;NA;NA;NA;931000;931000;NA;NA;NA;NA;931000;931000;NA;NA;NA;931000;931000;NA;931000;931000;NA;931000;931000;980000;980000;98000…	00E+05;NA;NA;980000;NA;NA;NA;9	00E+05;9	00E+05;980000;980000;980000;980000;980000;980000;980000;980000;980000;980000;980000;980000;980000;980000;980000;980000;980000;980000;980000;980000;980000;980000;980000;980000;980000;980000;980000;980000;980000;980000;980000;980000;980000;980000;980000;980000;980000;980000;NA;NA;NA;NA;NA;NA;NA;NA;NA;NA;NA;NA;980000;980000;980000;980000;980000;980000;980000;980000;980000;980000;NA;NA;NA;NA;NA;NA;NA…
NA;NA;NA;NA;NA;NA;NA;NA;NA;NA;NA;NA;NA;NA;NA;NA;NA;NA;980000;NA;980000;NA;980000;NA;NA;NA;NA;NA;NA;NA;NA;NA;980000;980000;980000;980000;NA;NA;980000;980000;980000;980000;NA;NA;NA;NA;931000;931000;NA;NA;NA;NA;NA;NA;NA;931000;931000;NA;NA;NA;NA;931000;931000;NA;NA;NA;NA;931000;931000;NA;NA;NA;931000;931000;NA;931000;931000;NA;931000;931000;980000;980000;980000;NA;931000;931000;NA;931000;931000;NA;9…
NA;NA;NA;NA;NA;NA;NA;NA;NA;931000;931000;931000;NA;NA;931000;NA;NA;NA;980000;NA;980000;NA;980000;NA;NA;NA;NA;NA;NA;NA;NA;NA;980000;980000;980000;980000;NA;NA;980000;980000;980000;980000;NA;NA;900000;NA;NA;NA;NA;NA;900000;NA;NA;900000;NA;931000;931000;NA;900000;NA;NA;NA;NA;NA;NA;9	00E+05;NA;931000;931000;NA;NA;NA;931000;931000;NA;931000;931000;NA;931000;931000;980000;980000;980000;NA;931000;931000;NA;931000;931000;NA;931000;931000;NA;931000;931000;NA;931000;931000;NA;NA;NA;NA;NA;NA;NA;900000;NA;NA;NA;NA;NA;980000;NA;NA;NA;NA;NA;980000;980000;980000;980000;980000;980000;980000;980000;980000;980000;980000;980000;980000;980000;980000;980000;980000;980000;980000;980000;980000;…
NA;NA;NA;NA;NA;NA;NA;NA;NA;931000;NA;NA;NA;NA;NA;NA;NA;NA;980000;NA;980000;NA;980000;NA;NA;NA;NA;NA;NA;NA;NA;NA;980000;980000;980000;980000;NA;NA;980000;980000;980000;980000;NA;NA;900000;NA;931000;931000;900000;900000;900000;NA;931000;931000;NA;931000;931000;NA;931000;931000;NA;931000;931000;NA;931000;931000;NA;931000;931000;NA;931000;NA;931000;931000;NA;931000;931000;NA;NA;NA;980000;980000;98000…
NA;NA;NA;NA;NA;NA;NA;NA;NA;NA;NA;NA;NA;NA;931000;NA;NA;NA;980000;NA;980000;NA;980000;NA;NA;NA;NA;NA;NA;NA;NA;NA;980000;980000;980000;980000;NA;NA;980000;980000;980000;980000;NA;900000;NA;NA;931000;931000;NA;NA;NA;NA;NA;NA;NA;931000;931000;NA;900000;900000;NA;931000;931000;NA;900000;9	00E+05;NA;931000;931000;NA;900000;NA;931000;931000;NA;931000;931000;NA;931000;931000;980000;980000;980000;NA;931000;931000;NA;931000;931000;NA;931000;931000;NA;931000;931000;NA;931000;931000;NA;NA;NA;NA;NA;NA;NA;900000;NA;NA;NA;NA;NA;980000;NA;NA;NA;NA;NA;980000;980000;980000;980000;980000;980000;980000;980000;980000;980000;980000;980000;980000;980000;980000;980000;980000;980000;980000;980000;980…
NA;NA;NA;NA;NA;NA;NA;NA;NA;931000;931000;931000;NA;931000;NA;NA;NA;NA;980000;900000;980000;NA;980000;NA;NA;NA;NA;NA;NA;NA;NA;NA;980000;980000;980000;980000;NA;NA;980000;980000;980000;980000;NA;NA;NA;NA;931000;931000;NA;NA;NA;NA;NA;NA;NA;931000;931000;NA;NA;NA;NA;931000;931000;NA;NA;NA;NA;931000;931000;NA;NA;NA;931000;931000;NA;NA;NA;NA;931000;931000;980000;980000;980000;NA;931000;931000;NA;931000…
NA;NA;NA;NA;NA;NA;NA;NA;NA;931000;NA;NA;NA;NA;NA;NA;NA;NA;980000;900000;980000;NA;980000;NA;NA;NA;NA;NA;NA;NA;NA;NA;980000;980000;980000;980000;NA;NA;980000;980000;980000;980000;NA;931000;931000;NA;931000;931000;NA;931000;931000;NA;NA;NA;NA;931000;931000;NA;931000;931000;NA;931000;931000;NA;931000;931000;NA;931000;931000;NA;931000;NA;931000;931000;NA;931000;931000;NA;931000;931000;980000;980000;9…	00E+05;9	00E+05;9	00E+05;9	00E+05;9	00E+05;980000;900000;NA;NA;9	00E+05;9	00E+05;980000;980000;980000;980000;980000;980000;980000;980000;980000;980000;980000;980000;980000;980000;980000;980000;980000;980000;980000;980000;980000;980000;980000;980000;980000;980000;980000;980000;980000;980000;980000;980000;980000;980000;980000;980000;980000;980000;NA;NA;NA;NA;NA;NA;NA;NA;NA;NA;NA;NA;980000;980000;980000;980000;980000;980000;980000;980000;980000;980000;NA;NA;NA;NA;NA;NA;NA…
NA;NA;NA;NA;NA;NA;NA;NA;NA;NA;NA;900000;NA;931000;NA;NA;NA;NA;980000;NA;980000;NA;980000;NA;NA;NA;NA;NA;960000;NA;NA;NA;980000;980000;980000;980000;NA;NA;980000;980000;980000;980000;NA;NA;NA;NA;NA;NA;NA;NA;NA;NA;931000;931000;NA;931000;931000;NA;NA;NA;NA;NA;NA;NA;NA;NA;NA;931000;931000;NA;NA;NA;931000;931000;NA;931000;931000;NA;931000;931000;980000;980000;980000;NA;931000;931000;NA;931000;931000;…
NA;NA;NA;NA;NA;NA;NA;NA;NA;931000;NA;NA;NA;NA;NA;NA;NA;NA;980000;NA;980000;NA;980000;NA;NA;NA;NA;NA;NA;NA;NA;NA;980000;980000;980000;980000;NA;NA;980000;980000;980000;980000;NA;NA;NA;NA;931000;931000;NA;NA;NA;NA;931000;931000;NA;931000;931000;NA;NA;NA;NA;931000;931000;NA;NA;NA;NA;931000;931000;NA;NA;NA;931000;931000;NA;931000;931000;NA;931000;931000;980000;980000;980000;NA;931000;931000;NA;931000…	00E+05;NA;980000;NA;NA;NA;9	00E+05;9	00E+05;980000;980000;980000;980000;980000;980000;980000;980000;980000;980000;980000;980000;980000;980000;980000;980000;980000;980000;980000;980000;980000;980000;980000;980000;980000;980000;980000;980000;980000;980000;980000;980000;980000;980000;980000;980000;980000;980000;NA;NA;NA;NA;NA;NA;NA;NA;NA;NA;NA;NA;980000;980000;980000;980000;980000;980000;980000;980000;980000;980000;NA;NA;NA;NA;NA;NA;NA…
NA;NA;NA;NA;NA;NA;NA;NA;NA;931000;931000;931000;NA;NA;NA;NA;NA;NA;980000;NA;980000;NA;980000;NA;NA;NA;NA;NA;NA;NA;NA;NA;980000;980000;980000;980000;NA;NA;980000;980000;980000;980000;NA;NA;900000;NA;931000;931000;NA;NA;900000;NA;NA;NA;NA;931000;931000;NA;900000;NA;NA;931000;931000;NA;NA;9	00E+05;NA;931000;931000;NA;NA;NA;931000;931000;NA;931000;931000;NA;931000;931000;980000;980000;980000;NA;900000;NA;NA;931000;931000;NA;931000;931000;NA;931000;931000;NA;NA;NA;NA;NA;NA;NA;NA;NA;NA;900000;NA;NA;NA;NA;NA;980000;NA;NA;NA;NA;NA;980000;980000;980000;980000;980000;980000;980000;980000;980000;980000;980000;980000;980000;980000;980000;980000;980000;980000;980000;980000;980000;980000;98000…
NA;NA;NA;NA;NA;NA;NA;NA;NA;931000;931000;931000;NA;NA;NA;NA;NA;NA;980000;900000;980000;NA;980000;NA;NA;NA;NA;NA;NA;NA;NA;NA;980000;980000;980000;980000;NA;NA;980000;980000;980000;980000;NA;NA;900000;NA;931000;931000;NA;931000;931000;NA;931000;931000;NA;931000;931000;NA;NA;NA;NA;931000;931000;NA;NA;NA;NA;931000;931000;NA;NA;NA;931000;931000;NA;931000;931000;NA;931000;931000;980000;980000;980000;NA…
NA;NA;NA;NA;NA;NA;NA;NA;NA;NA;NA;NA;NA;NA;NA;NA;NA;NA;980000;NA;980000;NA;980000;NA;NA;NA;NA;NA;NA;NA;NA;NA;980000;980000;980000;980000;NA;NA;980000;980000;980000;980000;NA;NA;NA;NA;931000;931000;NA;NA;NA;NA;931000;931000;NA;931000;931000;NA;931000;931000;NA;931000;931000;NA;931000;931000;NA;931000;931000;NA;931000;NA;931000;931000;NA;931000;931000;NA;931000;931000;980000;980000;980000;NA;931000;…
NA;NA;NA;NA;NA;NA;NA;NA;NA;931000;931000;931000;NA;NA;NA;NA;NA;NA;980000;NA;980000;NA;980000;NA;NA;NA;NA;NA;NA;NA;NA;NA;980000;980000;980000;980000;NA;NA;980000;980000;980000;980000;NA;NA;NA;NA;931000;931000;NA;NA;NA;NA;NA;NA;NA;931000;931000;NA;NA;NA;NA;931000;931000;NA;NA;NA;NA;931000;931000;NA;NA;NA;931000;931000;NA;931000;931000;NA;931000;931000;980000;980000;980000;NA;931000;931000;NA;931000…
NA;NA;NA;NA;NA;NA;NA;NA;NA;NA;NA;NA;NA;NA;931000;NA;NA;NA;980000;900000;980000;NA;980000;NA;NA;NA;NA;NA;NA;NA;NA;NA;980000;980000;980000;980000;NA;NA;980000;980000;980000;980000;NA;NA;NA;NA;931000;931000;NA;NA;900000;NA;931000;931000;NA;931000;931000;NA;931000;931000;NA;931000;931000;NA;931000;931000;NA;931000;931000;NA;931000;NA;931000;931000;NA;931000;931000;NA;931000;931000;980000;980000;98000…
NA;NA;NA;NA;NA;NA;NA;NA;NA;NA;NA;NA;NA;931000;931000;NA;NA;NA;980000;NA;980000;NA;980000;NA;NA;NA;NA;NA;NA;NA;NA;NA;980000;980000;980000;980000;NA;NA;980000;980000;980000;980000;NA;NA;NA;NA;931000;931000;NA;NA;NA;NA;NA;NA;NA;931000;931000;NA;931000;931000;NA;931000;931000;NA;931000;931000;NA;931000;931000;NA;931000;NA;931000;931000;NA;931000;931000;NA;931000;931000;980000;980000;980000;NA;931000;…
NA;NA;NA;NA;NA;NA;NA;NA;NA;NA;NA;NA;NA;NA;NA;NA;NA;NA;980000;NA;980000;NA;980000;NA;NA;NA;NA;NA;NA;NA;NA;NA;980000;980000;980000;980000;NA;NA;980000;980000;980000;980000;NA;NA;NA;NA;931000;931000;NA;900000;NA;NA;NA;NA;NA;931000;931000;NA;NA;NA;NA;931000;931000;NA;NA;NA;NA;931000;931000;NA;NA;NA;931000;931000;NA;931000;931000;NA;931000;931000;980000;980000;980000;NA;931000;931000;NA;931000;931000;…
NA;NA;NA;NA;NA;NA;NA;NA;NA;931000;931000;931000;NA;931000;NA;NA;NA;NA;980000;NA;980000;NA;980000;NA;NA;NA;NA;NA;NA;NA;NA;NA;980000;980000;980000;980000;NA;NA;980000;980000;980000;980000;NA;931000;931000;NA;931000;931000;NA;NA;NA;NA;NA;NA;NA;931000;931000;NA;931000;931000;NA;931000;931000;NA;931000;931000;NA;931000;931000;NA;931000;NA;931000;931000;NA;931000;931000;NA;931000;931000;980000;980000;9…
NA;NA;NA;NA;NA;NA;NA;NA;NA;NA;NA;NA;NA;NA;NA;NA;NA;NA;980000;NA;980000;NA;980000;NA;NA;NA;NA;NA;NA;NA;NA;NA;980000;980000;980000;980000;NA;NA;980000;980000;980000;980000;NA;NA;900000;NA;931000;931000;NA;NA;NA;NA;931000;931000;NA;931000;931000;NA;NA;NA;NA;931000;931000;NA;NA;NA;NA;931000;931000;NA;NA;NA;931000;931000;NA;931000;931000;NA;931000;931000;980000;980000;980000;NA;931000;931000;NA;931000…
NA;NA;NA;NA;NA;NA;NA;NA;NA;931000;931000;931000;NA;NA;NA;NA;NA;NA;980000;NA;980000;NA;980000;NA;NA;NA;NA;NA;NA;NA;NA;NA;980000;980000;980000;980000;NA;NA;980000;980000;980000;980000;NA;NA;NA;NA;931000;931000;NA;NA;NA;NA;931000;931000;NA;931000;931000;NA;931000;931000;NA;931000;931000;NA;931000;931000;NA;931000;931000;NA;931000;NA;931000;931000;NA;931000;931000;NA;931000;931000;980000;980000;98000…
NA;NA;NA;NA;NA;NA;NA;NA;NA;NA;NA;NA;NA;931000;NA;NA;NA;NA;980000;NA;980000;NA;980000;NA;NA;NA;NA;NA;NA;NA;NA;NA;980000;980000;980000;980000;NA;NA;980000;980000;980000;980000;NA;NA;NA;NA;931000;931000;NA;NA;NA;NA;NA;NA;NA;931000;931000;NA;NA;NA;NA;931000;931000;NA;NA;NA;NA;931000;931000;NA;NA;NA;931000;931000;NA;931000;931000;NA;931000;931000;980000;980000;980000;NA;931000;931000;NA;931000;931000;…
NA;NA;NA;NA;NA;NA;NA;NA;NA;931000;NA;NA;NA;NA;NA;NA;NA;NA;980000;NA;980000;NA;980000;NA;NA;NA;NA;900000;NA;NA;NA;NA;980000;980000;980000;980000;NA;NA;980000;980000;980000;980000;NA;NA;NA;NA;NA;NA;NA;931000;931000;NA;NA;900000;NA;931000;931000;NA;900000;NA;NA;931000;931000;NA;NA;9	00E+05;NA;931000;931000;NA;NA;NA;931000;931000;NA;931000;931000;NA;931000;931000;980000;980000;980000;NA;931000;931000;NA;931000;931000;NA;931000;931000;NA;931000;931000;NA;NA;NA;NA;NA;NA;NA;NA;NA;NA;NA;NA;NA;9	00E+05;NA;NA;980000;NA;NA;NA;NA;NA;980000;980000;980000;980000;980000;980000;980000;980000;980000;980000;980000;980000;980000;980000;980000;980000;980000;980000;980000;980000;980000;980000;980000;980000;980000;980000;980000;980000;980000;980000;980000;980000;980000;980000;980000;980000;980000;980000;NA;NA;NA;NA;NA;NA;NA;NA;NA;NA;NA;NA;980000;980000;980000;980000;980000;980000;980000;980000;980000…
NA;NA;NA;NA;NA;NA;NA;NA;NA;NA;NA;NA;NA;NA;NA;NA;NA;NA;980000;NA;980000;NA;980000;NA;NA;NA;NA;NA;NA;NA;NA;NA;980000;980000;980000;980000;NA;NA;980000;980000;980000;980000;NA;NA;NA;NA;NA;NA;NA;NA;NA;NA;931000;931000;NA;931000;931000;NA;931000;931000;NA;931000;931000;NA;931000;931000;NA;931000;931000;NA;931000;NA;931000;931000;NA;931000;931000;NA;931000;931000;980000;980000;980000;NA;931000;931000;N…
NA;NA;NA;NA;NA;NA;NA;NA;NA;931000;931000;931000;NA;NA;NA;NA;NA;NA;980000;NA;980000;NA;980000;NA;NA;NA;NA;NA;NA;NA;NA;NA;980000;980000;980000;980000;NA;NA;980000;980000;980000;980000;NA;NA;NA;NA;931000;931000;NA;NA;NA;NA;NA;NA;NA;931000;931000;NA;931000;931000;NA;931000;931000;NA;931000;931000;NA;931000;931000;NA;931000;NA;931000;931000;NA;931000;931000;NA;931000;931000;980000;980000;980000;NA;931…
NA;NA;NA;NA;NA;NA;NA;NA;NA;NA;NA;NA;NA;NA;NA;NA;NA;NA;980000;NA;980000;NA;980000;NA;NA;NA;NA;NA;NA;NA;NA;NA;980000;980000;980000;980000;NA;NA;980000;980000;980000;980000;NA;NA;900000;NA;931000;931000;NA;NA;900000;NA;931000;931000;NA;931000;931000;NA;931000;931000;NA;931000;931000;NA;931000;931000;NA;931000;931000;NA;931000;NA;931000;931000;NA;931000;931000;NA;931000;931000;980000;980000;980000;NA…
NA;NA;NA;NA;NA;NA;NA;NA;NA;931000;931000;931000;NA;NA;NA;NA;NA;NA;980000;NA;980000;NA;980000;NA;NA;NA;NA;NA;NA;NA;NA;NA;980000;980000;980000;980000;NA;NA;980000;980000;980000;980000;NA;931000;931000;NA;931000;931000;NA;931000;931000;NA;NA;NA;NA;931000;931000;NA;931000;931000;NA;931000;931000;NA;931000;931000;NA;931000;931000;NA;931000;NA;931000;931000;NA;931000;931000;NA;931000;931000;980000;9800…
NA;NA;NA;NA;NA;NA;NA;NA;NA;NA;NA;NA;NA;931000;NA;NA;NA;NA;980000;NA;980000;NA;980000;NA;NA;NA;NA;NA;NA;NA;NA;NA;980000;980000;980000;980000;NA;NA;980000;980000;980000;980000;NA;NA;NA;NA;NA;NA;NA;931000;931000;NA;NA;NA;NA;931000;931000;NA;NA;NA;NA;931000;931000;NA;NA;NA;NA;931000;931000;NA;NA;NA;931000;931000;NA;931000;931000;NA;931000;931000;980000;980000;980000;NA;931000;931000;NA;931000;931000;…
NA;NA;NA;NA;NA;NA;NA;NA;NA;931000;931000;931000;NA;931000;931000;NA;NA;NA;980000;NA;980000;NA;980000;NA;NA;NA;NA;NA;NA;NA;NA;NA;980000;980000;980000;980000;NA;NA;980000;980000;980000;980000;NA;NA;NA;NA;931000;931000;NA;NA;NA;NA;931000;931000;NA;931000;931000;NA;NA;NA;NA;931000;931000;NA;NA;NA;NA;931000;931000;NA;NA;NA;931000;931000;NA;931000;931000;NA;931000;931000;980000;980000;980000;NA;931000;…
NA;NA;NA;NA;NA;NA;900000;NA;NA;931000;931000;931000;NA;NA;NA;NA;NA;NA;980000;NA;980000;NA;980000;NA;NA;NA;NA;NA;NA;NA;NA;NA;980000;980000;980000;980000;NA;NA;980000;980000;980000;980000;NA;931000;931000;NA;931000;931000;NA;NA;NA;NA;NA;NA;NA;931000;931000;NA;NA;NA;NA;931000;931000;NA;NA;NA;NA;931000;931000;NA;NA;NA;931000;931000;NA;931000;931000;NA;931000;931000;980000;980000;980000;NA;931000;9310…
NA;NA;NA;NA;NA;NA;NA;NA;NA;931000;931000;931000;NA;NA;NA;NA;NA;NA;980000;NA;980000;NA;980000;NA;NA;NA;NA;NA;NA;NA;NA;NA;980000;980000;980000;980000;NA;NA;980000;980000;980000;980000;NA;NA;900000;NA;NA;NA;900000;900000;900000;NA;NA;NA;NA;931000;931000;NA;NA;NA;NA;NA;NA;NA;NA;NA;NA;931000;931000;NA;NA;NA;931000;931000;NA;931000;931000;NA;931000;931000;980000;980000;980000;NA;NA;NA;NA;931000;931000;…
NA;NA;NA;NA;NA;NA;NA;NA;NA;931000;NA;NA;NA;NA;NA;NA;NA;NA;980000;NA;980000;NA;980000;NA;NA;NA;NA;NA;NA;NA;NA;NA;980000;980000;980000;980000;NA;NA;980000;980000;980000;980000;NA;NA;NA;NA;931000;931000;NA;931000;931000;NA;931000;931000;NA;931000;931000;NA;931000;931000;NA;931000;931000;NA;931000;931000;NA;931000;931000;NA;931000;NA;931000;931000;NA;931000;931000;NA;931000;931000;980000;980000;98000…
NA;NA;NA;NA;NA;NA;NA;NA;NA;931000;931000;931000;NA;NA;NA;NA;NA;NA;980000;NA;980000;NA;980000;NA;NA;NA;NA;NA;NA;NA;NA;NA;980000;980000;980000;980000;NA;NA;980000;980000;980000;980000;NA;NA;NA;NA;NA;NA;NA;NA;NA;NA;931000;931000;NA;931000;931000;NA;NA;NA;NA;931000;931000;NA;NA;NA;NA;931000;931000;NA;NA;NA;931000;931000;NA;931000;931000;NA;931000;931000;980000;980000;980000;NA;931000;931000;NA;931000…
NA;NA;NA;NA;NA;NA;NA;NA;NA;NA;900000;900000;NA;NA;NA;NA;NA;NA;980000;NA;980000;NA;980000;NA;NA;NA;NA;NA;NA;NA;NA;960000;980000;980000;980000;980000;NA;NA;980000;980000;980000;980000;NA;931000;931000;NA;931000;931000;NA;931000;931000;NA;NA;NA;NA;931000;931000;NA;931000;931000;NA;931000;931000;NA;931000;931000;NA;931000;931000;NA;931000;NA;931000;931000;NA;931000;931000;NA;931000;931000;980000;9800…	00E+05;NA;NA;980000;980000;980000;980000;980000;980000;980000;980000;980000;980000;980000;980000;980000;980000;980000;980000;980000;980000;980000;980000;980000;980000;980000;980000;980000;980000;980000;980000;980000;980000;980000;980000;980000;980000;980000;980000;980000;980000;NA;NA;NA;NA;NA;NA;NA;NA;NA;NA;NA;NA;980000;980000;980000;980000;980000;980000;980000;980000;980000;980000;NA;NA;NA;NA;NA…
NA;NA;NA;NA;NA;NA;NA;NA;NA;931000;NA;NA;NA;NA;NA;NA;NA;NA;980000;NA;980000;NA;980000;NA;NA;NA;NA;NA;NA;NA;NA;NA;980000;980000;980000;980000;NA;NA;980000;980000;980000;980000;NA;NA;NA;NA;NA;NA;NA;NA;NA;NA;931000;931000;NA;931000;931000;NA;931000;931000;NA;931000;931000;NA;931000;931000;NA;931000;931000;NA;931000;NA;931000;931000;NA;931000;931000;NA;931000;931000;980000;980000;980000;NA;NA;NA;NA;93…
NA;NA;NA;NA;NA;NA;NA;NA;NA;NA;900000;900000;NA;NA;NA;NA;NA;NA;980000;NA;980000;NA;980000;NA;NA;NA;NA;NA;NA;NA;NA;NA;980000;980000;980000;980000;NA;NA;980000;980000;980000;980000;NA;900000;NA;NA;931000;931000;NA;NA;NA;NA;NA;900000;NA;931000;931000;NA;NA;NA;NA;931000;931000;NA;NA;NA;NA;931000;931000;NA;NA;NA;931000;931000;NA;931000;931000;NA;931000;931000;980000;980000;980000;NA;931000;931000;NA;93…
NA;NA;NA;NA;NA;NA;NA;NA;NA;931000;931000;931000;NA;NA;NA;NA;NA;NA;980000;NA;980000;NA;980000;NA;NA;NA;NA;NA;NA;NA;NA;NA;980000;980000;980000;980000;NA;NA;980000;980000;980000;980000;NA;931000;931000;NA;931000;931000;NA;900000;900000;NA;900000;NA;NA;931000;931000;NA;931000;931000;NA;9	00E+05;900000;NA;931000;931000;NA;900000;NA;NA;900000;NA;931000;931000;NA;931000;931000;NA;931000;931000;980000;980000;980000;NA;931000;931000;NA;931000;931000;NA;931000;931000;NA;931000;931000;NA;931000;931000;NA;NA;NA;NA;NA;NA;NA;900000;NA;NA;NA;NA;NA;980000;NA;NA;NA;NA;NA;980000;980000;980000;980000;980000;980000;980000;980000;980000;980000;980000;980000;980000;980000;980000;980000;980000;9800…
NA;NA;NA;NA;NA;NA;NA;NA;NA;NA;NA;NA;NA;NA;NA;NA;NA;NA;980000;NA;980000;NA;980000;NA;NA;NA;NA;NA;NA;NA;960000;NA;980000;980000;980000;980000;NA;960000;980000;980000;980000;980000;NA;NA;NA;NA;931000;931000;NA;NA;NA;NA;900000;NA;NA;931000;931000;NA;NA;NA;NA;931000;931000;NA;NA;NA;NA;931000;931000;NA;NA;NA;931000;931000;NA;NA;NA;NA;931000;931000;980000;980000;980000;NA;931000;931000;NA;931000;931000;…
NA;NA;NA;NA;NA;NA;NA;NA;NA;NA;NA;NA;NA;NA;NA;NA;NA;NA;980000;NA;980000;NA;980000;NA;NA;NA;NA;NA;NA;960000;NA;NA;980000;980000;980000;980000;NA;NA;980000;980000;980000;980000;NA;NA;NA;NA;NA;NA;NA;NA;NA;NA;900000;NA;NA;931000;931000;NA;NA;NA;NA;931000;931000;NA;NA;NA;NA;931000;931000;NA;NA;NA;931000;931000;NA;931000;931000;NA;931000;931000;980000;980000;980000;NA;931000;931000;NA;931000;931000;NA;9…
NA;NA;NA;NA;NA;NA;NA;NA;NA;NA;900000;NA;NA;NA;NA;NA;NA;NA;980000;NA;980000;NA;980000;NA;NA;NA;NA;NA;NA;NA;NA;NA;980000;980000;980000;980000;NA;NA;980000;980000;980000;980000;NA;NA;NA;NA;931000;931000;NA;NA;NA;NA;NA;NA;NA;931000;931000;NA;NA;NA;NA;NA;NA;NA;NA;NA;NA;931000;931000;NA;NA;NA;NA;NA;NA;931000;931000;NA;931000;931000;980000;980000;980000;NA;NA;NA;NA;931000;931000;NA;931000;931000;NA;9310…
NA;NA;NA;NA;NA;NA;NA;NA;NA;NA;NA;NA;NA;931000;NA;NA;NA;NA;980000;NA;980000;NA;980000;NA;NA;NA;NA;NA;NA;NA;NA;NA;980000;980000;980000;980000;NA;NA;980000;980000;980000;980000;NA;NA;NA;NA;931000;931000;NA;NA;NA;NA;NA;NA;NA;931000;931000;NA;NA;NA;NA;931000;931000;NA;NA;NA;NA;931000;931000;NA;NA;NA;931000;931000;NA;931000;931000;NA;931000;931000;980000;980000;980000;NA;NA;NA;NA;931000;931000;NA;93100…
NA;NA;NA;NA;NA;NA;NA;NA;NA;931000;931000;931000;NA;931000;931000;NA;NA;NA;980000;NA;980000;NA;980000;NA;NA;NA;NA;NA;NA;NA;NA;NA;980000;980000;980000;980000;NA;NA;980000;980000;980000;980000;NA;NA;NA;NA;931000;931000;NA;931000;931000;NA;931000;931000;NA;931000;931000;NA;931000;931000;NA;931000;931000;NA;931000;931000;NA;931000;931000;NA;931000;NA;931000;931000;NA;931000;931000;NA;931000;931000;980…
NA;NA;NA;NA;NA;NA;NA;NA;NA;NA;NA;NA;NA;NA;NA;NA;NA;NA;980000;NA;980000;NA;980000;NA;NA;NA;NA;NA;NA;NA;NA;NA;980000;980000;980000;980000;NA;NA;980000;980000;980000;980000;NA;NA;NA;NA;931000;931000;NA;931000;931000;NA;NA;NA;NA;931000;931000;NA;NA;NA;NA;931000;931000;NA;NA;NA;NA;931000;931000;NA;NA;NA;931000;931000;NA;931000;931000;NA;931000;931000;980000;980000;980000;NA;931000;931000;NA;931000;931…
NA;NA;NA;NA;NA;NA;NA;NA;NA;931000;931000;931000;NA;NA;NA;NA;NA;NA;980000;NA;980000;NA;980000;NA;NA;NA;NA;NA;NA;NA;NA;NA;980000;980000;980000;980000;NA;NA;980000;980000;980000;980000;NA;NA;NA;NA;931000;931000;NA;NA;NA;NA;NA;NA;NA;931000;931000;NA;NA;NA;NA;931000;931000;NA;NA;NA;NA;931000;931000;NA;NA;NA;931000;931000;NA;931000;931000;NA;931000;931000;980000;980000;980000;NA;931000;931000;NA;931000…
NA;NA;NA;NA;NA;NA;NA;NA;NA;931000;900000;NA;NA;931000;NA;NA;NA;NA;980000;NA;980000;NA;980000;NA;NA;NA;NA;NA;NA;NA;NA;NA;980000;980000;980000;980000;NA;NA;980000;980000;980000;980000;NA;NA;NA;NA;931000;931000;NA;NA;900000;NA;931000;931000;NA;931000;931000;NA;900000;NA;NA;931000;931000;NA;NA;9	00E+05;NA;931000;931000;NA;NA;NA;931000;931000;NA;931000;931000;NA;931000;931000;980000;980000;980000;NA;931000;931000;NA;931000;931000;NA;931000;931000;NA;931000;931000;NA;931000;931000;NA;NA;NA;NA;NA;NA;NA;900000;NA;NA;NA;NA;NA;980000;NA;NA;NA;NA;NA;980000;980000;980000;980000;980000;980000;980000;980000;980000;980000;980000;980000;980000;980000;980000;980000;980000;980000;980000;980000;980000;…
NA;NA;NA;NA;NA;NA;NA;NA;NA;931000;931000;931000;NA;NA;NA;NA;NA;NA;980000;NA;980000;NA;980000;NA;NA;NA;NA;NA;NA;NA;NA;NA;980000;980000;980000;980000;NA;NA;980000;980000;980000;980000;NA;NA;NA;NA;931000;931000;NA;NA;NA;NA;931000;931000;NA;931000;931000;NA;NA;NA;NA;931000;931000;NA;NA;NA;NA;931000;931000;NA;NA;NA;931000;931000;NA;931000;931000;NA;931000;931000;980000;980000;980000;NA;931000;931000;N…
NA;NA;NA;NA;NA;NA;NA;NA;NA;931000;NA;NA;NA;931000;NA;NA;NA;NA;980000;900000;980000;NA;980000;NA;NA;NA;NA;NA;NA;NA;NA;NA;980000;980000;980000;980000;NA;NA;980000;980000;980000;980000;NA;NA;NA;NA;931000;931000;NA;NA;NA;NA;931000;931000;NA;931000;931000;NA;NA;900000;NA;931000;931000;NA;900000;9	00E+05;NA;931000;931000;NA;900000;NA;931000;931000;NA;931000;931000;NA;931000;931000;980000;980000;980000;NA;931000;931000;NA;931000;931000;NA;931000;931000;NA;931000;931000;NA;931000;931000;NA;NA;NA;NA;NA;NA;NA;NA;NA;NA;NA;NA;NA;980000;NA;NA;NA;NA;NA;980000;980000;980000;980000;980000;980000;980000;980000;980000;980000;980000;980000;980000;980000;980000;980000;980000;980000;980000;980000;980000;…
NA;NA;NA;NA;NA;NA;NA;NA;NA;NA;NA;NA;NA;NA;NA;NA;NA;NA;980000;NA;980000;NA;980000;NA;NA;NA;NA;NA;NA;NA;NA;NA;980000;980000;980000;980000;NA;NA;980000;980000;980000;980000;NA;NA;NA;NA;931000;931000;NA;NA;NA;NA;NA;NA;NA;931000;931000;NA;NA;NA;NA;931000;931000;NA;NA;NA;NA;931000;931000;NA;NA;NA;931000;931000;NA;931000;931000;NA;931000;931000;980000;980000;980000;NA;931000;931000;NA;931000;931000;NA;9…
NA;NA;NA;NA;NA;NA;NA;NA;NA;931000;931000;931000;NA;931000;NA;NA;NA;NA;980000;NA;980000;NA;980000;NA;NA;NA;NA;NA;NA;NA;NA;NA;980000;980000;980000;980000;NA;NA;980000;980000;980000;980000;NA;NA;900000;NA;NA;NA;NA;NA;NA;NA;931000;931000;NA;931000;931000;NA;NA;NA;NA;931000;931000;NA;NA;9	00E+05;NA;931000;931000;NA;NA;NA;931000;931000;NA;931000;931000;NA;931000;931000;980000;980000;980000;NA;931000;931000;NA;900000;NA;NA;931000;931000;NA;931000;931000;NA;931000;931000;NA;NA;NA;NA;NA;NA;NA;900000;NA;NA;NA;NA;NA;980000;NA;NA;NA;NA;NA;980000;980000;980000;980000;980000;980000;980000;980000;980000;980000;980000;980000;980000;980000;980000;980000;980000;980000;980000;980000;980000;9800…
NA;NA;NA;NA;NA;NA;NA;NA;NA;NA;NA;900000;NA;NA;NA;NA;NA;NA;980000;NA;980000;NA;980000;NA;NA;NA;NA;NA;960000;NA;NA;NA;980000;980000;980000;980000;NA;NA;980000;980000;980000;980000;NA;NA;NA;NA;931000;931000;NA;900000;NA;NA;900000;NA;NA;931000;931000;NA;NA;NA;NA;9	00E+05;900000;NA;900000;9	00E+05;NA;931000;931000;NA;900010;NA;931000;931000;NA;931000;931000;NA;931000;931000;980000;980000;980000;NA;931000;931000;NA;931000;931000;NA;931000;931000;NA;931000;931000;NA;931000;931000;NA;NA;NA;NA;NA;NA;NA;900000;NA;NA;NA;NA;NA;980000;NA;NA;NA;NA;NA;980000;980000;980000;980000;980000;980000;980000;980000;980000;980000;980000;980000;980000;980000;980000;980000;980000;980000;980000;980000;980…
NA;NA;NA;NA;NA;NA;NA;NA;NA;NA;NA;NA;NA;931000;NA;NA;NA;NA;980000;NA;980000;NA;980000;NA;NA;NA;NA;NA;NA;NA;NA;NA;980000;980000;980000;980000;NA;NA;980000;980000;980000;980000;NA;NA;NA;NA;931000;931000;NA;NA;NA;NA;931000;931000;NA;931000;931000;NA;931000;931000;NA;931000;931000;NA;931000;931000;NA;931000;931000;NA;931000;NA;931000;931000;NA;931000;931000;NA;931000;931000;980000;980000;980000;NA;NA;…
NA;NA;NA;NA;NA;NA;NA;NA;NA;931000;931000;931000;NA;NA;NA;NA;NA;NA;980000;NA;980000;NA;980000;NA;NA;960000;NA;NA;960000;NA;NA;NA;980000;980000;980000;980000;NA;NA;980000;980000;980000;980000;NA;NA;NA;NA;NA;NA;NA;NA;900000;NA;NA;NA;NA;931000;931000;NA;931000;931000;NA;931000;931000;NA;931000;931000;NA;931000;931000;NA;931000;NA;931000;931000;NA;931000;931000;NA;931000;931000;980000;980000;980000;NA…
NA;NA;NA;NA;NA;NA;NA;NA;NA;931000;931000;931000;NA;931000;931000;NA;NA;NA;980000;NA;980000;NA;980000;NA;NA;NA;NA;NA;NA;NA;NA;NA;980000;980000;980000;980000;NA;NA;980000;980000;980000;980000;NA;NA;NA;NA;NA;NA;NA;NA;NA;NA;NA;NA;NA;931000;931000;NA;NA;NA;NA;NA;NA;NA;NA;NA;NA;931000;931000;NA;NA;NA;931000;931000;NA;931000;931000;NA;931000;931000;980000;980000;980000;NA;931000;931000;NA;900000;NA;NA;9…
NA;NA;NA;NA;NA;NA;NA;NA;NA;931000;931000;931000;NA;NA;NA;NA;NA;NA;980000;NA;980000;NA;980000;NA;NA;NA;NA;NA;NA;NA;NA;NA;980000;980000;980000;980000;NA;NA;980000;980000;980000;980000;NA;NA;NA;NA;NA;NA;NA;NA;NA;NA;NA;NA;NA;931000;931000;NA;NA;NA;NA;NA;NA;NA;NA;NA;NA;931000;931000;NA;NA;NA;931000;931000;NA;931000;931000;NA;931000;931000;980000;980000;980000;NA;931000;931000;NA;931000;931000;NA;93100…
NA;NA;NA;NA;NA;NA;NA;NA;NA;NA;NA;NA;NA;NA;NA;NA;NA;NA;980000;NA;980000;NA;980000;NA;NA;NA;NA;NA;NA;NA;NA;NA;980000;980000;980000;980000;NA;NA;980000;980000;980000;980000;NA;931000;931000;NA;931000;931000;NA;931000;931000;NA;931000;931000;NA;931000;931000;NA;NA;NA;NA;931000;931000;NA;NA;NA;NA;931000;931000;NA;NA;NA;931000;931000;NA;931000;931000;NA;931000;931000;980000;980000;980000;NA;931000;9310…
NA;NA;NA;NA;NA;NA;NA;NA;NA;NA;NA;NA;NA;931000;NA;NA;NA;NA;980000;NA;980000;NA;980000;NA;NA;NA;NA;NA;NA;NA;960000;NA;980000;980000;980000;980000;NA;960000;980000;980000;980000;980000;NA;NA;NA;NA;NA;NA;NA;NA;NA;NA;NA;NA;NA;931000;931000;NA;NA;NA;NA;931000;931000;NA;NA;NA;NA;931000;931000;NA;NA;NA;931000;931000;NA;931000;931000;NA;931000;931000;980000;980000;980000;NA;931000;931000;NA;931000;931000;…
NA;NA;NA;NA;NA;NA;NA;NA;NA;NA;NA;NA;NA;931000;931000;NA;NA;NA;980000;NA;980000;NA;980000;NA;NA;NA;NA;NA;NA;NA;NA;NA;980000;980000;980000;980000;NA;NA;980000;980000;980000;980000;NA;931000;931000;NA;931000;931000;NA;931000;931000;NA;NA;900000;NA;931000;931000;NA;931000;931000;NA;931000;931000;NA;931000;931000;NA;931000;931000;NA;931000;NA;931000;931000;NA;931000;931000;NA;931000;931000;980000;9800…
NA;NA;NA;NA;NA;NA;NA;NA;NA;NA;NA;NA;NA;NA;NA;NA;NA;NA;980000;900000;980000;960000;980000;NA;NA;NA;NA;NA;NA;NA;NA;NA;980000;980000;980000;980000;960000;NA;980000;980000;980000;980000;NA;NA;NA;NA;931000;931000;NA;931000;931000;NA;NA;NA;NA;931000;931000;NA;931000;931000;NA;931000;931000;NA;931000;931000;NA;931000;931000;NA;931000;NA;931000;931000;NA;931000;931000;NA;931000;931000;980000;980000;98000…	00E+05;9	00E+05;9	00E+05;9	00E+05;9	00E+05;980000;900000;NA;NA;9	00E+05;9	00E+05;980000;980000;980000;980000;980000;980000;980000;980000;980000;980000;980000;980000;980000;980000;980000;980000;980000;980000;980000;980000;980000;980000;980000;980000;980000;980000;980000;980000;980000;980000;980000;980000;980000;980000;980000;980000;980000;980000;NA;NA;NA;NA;NA;NA;NA;NA;NA;NA;NA;NA;980000;980000;980000;980000;980000;980000;980000;980000;980000;980000;NA;NA;NA;NA;NA;NA;NA…
NA;NA;NA;NA;NA;NA;NA;NA;NA;931000;931000;931000;NA;NA;NA;NA;NA;NA;980000;NA;980000;NA;980000;NA;NA;NA;NA;NA;NA;NA;NA;NA;980000;980000;980000;980000;NA;NA;980000;980000;980000;980000;NA;NA;NA;NA;931000;931000;NA;NA;NA;NA;NA;900000;NA;931000;931000;NA;900000;NA;NA;931000;931000;NA;NA;9	00E+05;NA;931000;931000;NA;NA;NA;931000;931000;NA;931000;931000;NA;931000;931000;980000;980000;980000;NA;931000;931000;NA;931000;931000;NA;931000;931000;NA;931000;931000;NA;931000;931000;NA;NA;NA;NA;NA;NA;NA;900000;NA;NA;NA;NA;NA;980000;NA;NA;NA;NA;NA;980000;980000;980000;980000;980000;980000;980000;980000;980000;980000;980000;980000;980000;980000;980000;980000;980000;980000;980000;980000;980000;…
NA;NA;NA;NA;NA;NA;NA;NA;NA;931000;931000;931000;NA;NA;NA;NA;NA;NA;980000;NA;980000;NA;980000;NA;NA;NA;NA;NA;NA;NA;NA;NA;980000;980000;980000;980000;NA;NA;980000;980000;980000;980000;NA;NA;NA;NA;931000;931000;NA;931000;931000;NA;931000;931000;NA;931000;931000;NA;931000;931000;NA;931000;931000;NA;931000;931000;NA;931000;931000;NA;931000;NA;931000;931000;NA;931000;931000;NA;931000;931000;980000;9800…
NA;NA;NA;NA;NA;NA;NA;NA;NA;931000;NA;NA;NA;NA;NA;NA;NA;NA;980000;900000;980000;NA;980000;NA;NA;NA;NA;NA;NA;NA;NA;NA;980000;980000;980000;980000;NA;NA;980000;980000;980000;980000;NA;NA;NA;NA;931000;931000;NA;NA;NA;NA;931000;931000;NA;931000;931000;NA;NA;NA;NA;931000;931000;NA;NA;NA;NA;931000;931000;NA;NA;NA;931000;931000;NA;931000;931000;NA;931000;931000;980000;980000;980000;NA;931000;931000;NA;93…	00E+05;NA;NA;980000;NA;NA;NA;NA;NA;980000;980000;980000;980000;980000;980000;980000;980000;980000;980000;980000;980000;980000;980000;980000;980000;980000;980000;980000;980000;980000;980000;980000;980000;980000;980000;980000;980000;980000;980000;980000;980000;980000;980000;980000;980000;980000;980000;NA;NA;NA;NA;NA;NA;NA;NA;NA;NA;NA;NA;980000;980000;980000;980000;980000;980000;980000;980000;980000…
NA;NA;NA;NA;NA;NA;NA;NA;NA;NA;NA;NA;NA;NA;NA;NA;NA;NA;980000;NA;980000;NA;980000;NA;NA;NA;NA;NA;NA;NA;NA;NA;980000;980000;980000;980000;NA;NA;980000;980000;980000;980000;NA;NA;NA;NA;931000;931000;NA;NA;NA;NA;NA;NA;NA;931000;931000;NA;NA;NA;NA;931000;931000;NA;NA;NA;NA;931000;931000;NA;NA;NA;931000;931000;NA;931000;931000;NA;931000;931000;980000;980000;980000;NA;931000;931000;NA;931000;931000;NA;9…
NA;NA;NA;NA;NA;NA;NA;NA;NA;NA;NA;NA;NA;NA;NA;NA;NA;NA;980000;NA;980000;NA;980000;NA;NA;NA;NA;NA;NA;NA;NA;NA;980000;980000;980000;980000;NA;NA;980000;980000;980000;980000;NA;931000;931000;NA;NA;NA;NA;NA;NA;NA;931000;931000;NA;NA;NA;NA;NA;NA;NA;931000;931000;NA;NA;NA;NA;931000;931000;NA;NA;NA;931000;931000;NA;931000;931000;NA;931000;931000;980000;980000;980000;NA;931000;931000;NA;931000;931000;NA;9…
NA;NA;NA;NA;NA;NA;NA;NA;NA;931000;931000;931000;NA;NA;NA;NA;NA;NA;980000;NA;980000;NA;980000;NA;NA;NA;NA;NA;960000;NA;NA;NA;980000;980000;980000;980000;NA;NA;980000;980000;980000;980000;NA;NA;NA;NA;931000;931000;NA;NA;NA;NA;931000;931000;NA;931000;931000;NA;931000;931000;NA;NA;NA;NA;931000;931000;NA;NA;NA;NA;NA;NA;931000;931000;NA;NA;NA;NA;931000;931000;980000;980000;980000;NA;931000;931000;NA;93…
NA;NA;NA;NA;NA;NA;NA;NA;NA;NA;NA;NA;NA;NA;NA;NA;NA;NA;980000;NA;980000;NA;980000;NA;NA;NA;NA;NA;NA;NA;NA;NA;980000;980000;980000;980000;NA;NA;980000;980000;980000;980000;NA;NA;NA;NA;931000;931000;NA;NA;NA;NA;900000;NA;NA;931000;931000;NA;NA;NA;NA;931000;931000;NA;NA;NA;NA;931000;931000;NA;NA;NA;931000;931000;NA;931000;931000;NA;931000;931000;980000;980000;980000;NA;931000;931000;NA;931000;931000;…	00E+05;NA;NA;980000;NA;NA;NA;9	00E+05;9	00E+05;980000;980000;980000;980000;980000;980000;980000;980000;980000;980000;980000;980000;980000;980000;980000;980000;980000;980000;980000;980000;980000;980000;980000;980000;980000;980000;980000;980000;980000;980000;980000;980000;980000;980000;980000;980000;980000;980000;NA;NA;NA;NA;NA;NA;NA;NA;NA;NA;NA;NA;980000;980000;980000;980000;980000;980000;980000;980000;980000;980000;NA;NA;NA;NA;NA;NA;NA…
NA;NA;NA;NA;NA;NA;NA;NA;NA;931000;931000;931000;NA;NA;NA;NA;NA;NA;980000;NA;980000;NA;980000;NA;NA;NA;NA;NA;NA;NA;NA;NA;980000;980000;980000;980000;NA;NA;980000;980000;980000;980000;NA;NA;NA;NA;931000;931000;NA;NA;NA;NA;NA;NA;NA;931000;931000;NA;NA;NA;NA;NA;NA;NA;NA;NA;NA;931000;931000;NA;NA;NA;931000;931000;NA;931000;931000;NA;931000;931000;980000;980000;980000;NA;931000;931000;NA;931000;931000;…
NA;NA;NA;NA;NA;NA;NA;NA;NA;NA;NA;NA;NA;931000;931000;NA;NA;NA;980000;NA;980000;NA;980000;NA;NA;NA;NA;NA;NA;NA;NA;NA;980000;980000;980000;980000;NA;NA;980000;980000;980000;980000;NA;NA;NA;NA;NA;NA;NA;NA;NA;NA;NA;NA;NA;931000;931000;NA;NA;NA;NA;NA;NA;NA;NA;NA;NA;931000;931000;NA;NA;NA;931000;931000;NA;931000;931000;NA;931000;931000;980000;980000;980000;NA;931000;931000;NA;931000;931000;NA;931000;93…
NA;NA;NA;NA;NA;NA;NA;NA;NA;NA;NA;NA;NA;NA;NA;NA;NA;NA;980000;NA;980000;NA;980000;NA;NA;NA;NA;NA;NA;NA;NA;NA;980000;980000;980000;980000;NA;NA;980000;980000;980000;980000;NA;NA;NA;NA;931000;931000;NA;931000;931000;NA;NA;900000;NA;931000;931000;NA;931000;931000;NA;931000;931000;NA;931000;931000;NA;931000;931000;NA;931000;NA;931000;931000;NA;931000;931000;NA;931000;931000;980000;980000;980000;NA;931…
NA;NA;NA;NA;NA;NA;NA;NA;NA;931000;931000;931000;NA;931000;931000;NA;NA;NA;980000;NA;980000;NA;980000;NA;NA;NA;NA;NA;NA;NA;NA;NA;980000;980000;980000;980000;NA;NA;980000;980000;980000;980000;NA;NA;NA;NA;931000;931000;NA;931000;931000;NA;NA;NA;NA;931000;931000;NA;931000;931000;NA;931000;931000;NA;931000;931000;NA;931000;931000;NA;931000;NA;931000;931000;NA;931000;931000;NA;931000;931000;980000;9800…	00E+05;NA;NA;980000;NA;NA;NA;NA;NA;980000;980000;980000;980000;980000;980000;980000;980000;980000;980000;980000;980000;980000;980000;980000;980000;980000;980000;980000;980000;980000;980000;980000;980000;980000;980000;980000;980000;980000;980000;980000;980000;980000;980000;980000;980000;980000;980000;NA;NA;NA;NA;NA;NA;NA;NA;NA;NA;NA;NA;980000;980000;980000;980000;980000;980000;980000;980000;980000…
NA;NA;NA;NA;NA;NA;NA;NA;NA;931000;NA;NA;NA;931000;NA;NA;NA;NA;980000;NA;980000;NA;980000;NA;NA;960000;NA;NA;NA;NA;NA;NA;980000;980000;980000;980000;NA;NA;980000;980000;980000;980000;NA;931000;931000;NA;931000;931000;NA;NA;NA;NA;NA;NA;NA;931000;931000;NA;NA;NA;NA;931000;931000;NA;NA;NA;NA;931000;931000;NA;NA;NA;931000;931000;NA;931000;931000;NA;931000;931000;980000;980000;980000;NA;931000;931000;N…
NA;NA;NA;NA;NA;NA;NA;NA;NA;931000;931000;931000;NA;931000;NA;NA;NA;NA;980000;NA;980000;NA;980000;NA;NA;NA;NA;NA;NA;NA;NA;NA;980000;980000;980000;980000;NA;NA;980000;980000;980000;980000;NA;NA;NA;NA;931000;931000;NA;931000;931000;NA;NA;NA;NA;931000;931000;NA;931000;931000;NA;931000;931000;NA;931000;931000;NA;931000;931000;NA;931000;NA;931000;931000;NA;931000;931000;NA;931000;931000;980000;980000;9…	00E+05;9	00E+05;980000;980000;980000;980000;980000;980000;980000;980000;980000;980000;980000;980000;980000;980000;980000;980000;980000;980000;980000;980000;980000;980000;980000;980000;980000;980000;980000;980000;980000;980000;980000;980000;980000;980000;980000;980000;980000;980000;NA;NA;NA;NA;NA;NA;NA;NA;NA;NA;NA;NA;980000;980000;980000;980000;980000;980000;980000;980000;980000;980000;NA;NA;NA;NA;NA;NA;NA…
NA;NA;NA;NA;NA;NA;NA;NA;NA;931000;NA;NA;NA;NA;NA;NA;NA;NA;980000;NA;980000;NA;980000;NA;NA;NA;NA;NA;NA;NA;NA;NA;980000;980000;980000;980000;NA;NA;980000;980000;980000;980000;NA;NA;NA;NA;931000;931000;NA;NA;NA;NA;NA;NA;NA;931000;931000;NA;931000;931000;NA;931000;931000;NA;931000;931000;NA;931000;931000;NA;931000;NA;931000;931000;NA;931000;931000;NA;931000;931000;980000;980000;980000;NA;931000;9310…
NA;NA;NA;NA;NA;NA;NA;NA;NA;NA;NA;NA;NA;931000;NA;NA;NA;NA;980000;900000;980000;NA;980000;NA;NA;NA;NA;NA;NA;NA;NA;NA;980000;980000;980000;980000;NA;NA;980000;980000;980000;980000;NA;NA;NA;NA;931000;931000;NA;NA;NA;NA;NA;NA;NA;931000;931000;NA;NA;NA;NA;NA;NA;NA;NA;NA;NA;NA;NA;NA;NA;NA;931000;931000;NA;931000;931000;NA;931000;931000;980000;980000;980000;NA;NA;NA;NA;931000;931000;NA;931000;931000;NA;…
NA;NA;NA;NA;NA;NA;NA;NA;NA;NA;NA;NA;NA;931000;NA;NA;NA;NA;980000;900000;980000;NA;980000;NA;NA;NA;NA;NA;NA;NA;NA;NA;980000;980000;980000;980000;NA;NA;980000;980000;980000;980000;NA;931000;931000;NA;931000;931000;NA;NA;NA;NA;NA;NA;NA;931000;931000;NA;NA;NA;NA;931000;931000;NA;NA;NA;NA;931000;931000;NA;NA;NA;931000;931000;NA;931000;931000;NA;931000;931000;980000;980000;980000;NA;931000;931000;NA;93…
NA;NA;NA;NA;NA;NA;NA;NA;NA;931000;931000;931000;NA;NA;NA;NA;NA;NA;980000;NA;980000;NA;980000;NA;NA;NA;NA;NA;NA;NA;NA;NA;980000;980000;980000;980000;NA;NA;980000;980000;980000;980000;NA;NA;NA;NA;931000;931000;NA;NA;NA;NA;NA;NA;NA;931000;931000;NA;931000;931000;NA;931000;931000;NA;931000;931000;NA;931000;931000;NA;931000;NA;931000;931000;NA;931000;931000;NA;931000;931000;980000;980000;980000;NA;931…
NA;NA;NA;NA;NA;NA;NA;NA;NA;NA;NA;NA;NA;931000;NA;NA;NA;NA;980000;NA;980000;NA;980000;NA;NA;NA;NA;NA;960000;NA;960000;NA;980000;980000;980000;980000;NA;960000;980000;980000;980000;980000;NA;NA;NA;NA;931000;931000;NA;NA;NA;NA;NA;NA;NA;931000;931000;NA;NA;900000;NA;931000;931000;NA;900000;9	00E+05;NA;931000;931000;NA;900000;NA;931000;931000;NA;931000;931000;NA;931000;931000;980000;980000;980000;NA;931000;931000;NA;931000;931000;NA;931000;931000;NA;931000;931000;NA;NA;NA;NA;NA;NA;NA;NA;NA;NA;900000;NA;NA;NA;NA;NA;980000;NA;NA;NA;NA;NA;980000;980000;980000;980000;980000;980000;980000;980000;980000;980000;980000;980000;980000;980000;980000;980000;980000;980000;980000;980000;980000;9800…
NA;NA;NA;NA;NA;NA;NA;NA;NA;NA;NA;NA;NA;NA;NA;NA;NA;NA;980000;NA;980000;NA;980000;NA;NA;NA;NA;NA;960000;NA;NA;NA;980000;980000;980000;980000;NA;NA;980000;980000;980000;980000;NA;NA;NA;NA;931000;931000;NA;NA;NA;NA;NA;NA;NA;931000;931000;NA;NA;NA;NA;931000;931000;NA;NA;NA;NA;931000;931000;NA;NA;NA;931000;931000;NA;931000;931000;NA;931000;931000;980000;980000;980000;NA;931000;931000;NA;931000;931000;…
NA;NA;NA;NA;NA;NA;NA;NA;NA;NA;NA;NA;NA;NA;NA;NA;NA;NA;980000;900000;980000;NA;980000;NA;NA;NA;NA;NA;NA;NA;NA;NA;980000;980000;980000;980000;NA;NA;980000;980000;980000;980000;NA;931000;931000;NA;NA;NA;NA;NA;NA;NA;NA;NA;NA;931000;931000;NA;NA;NA;NA;NA;NA;NA;NA;NA;NA;931000;931000;NA;NA;NA;931000;931000;NA;931000;931000;NA;931000;931000;980000;980000;980000;NA;931000;931000;NA;931000;931000;NA;93100…
NA;NA;NA;NA;NA;NA;NA;NA;NA;931000;931000;931000;NA;931000;NA;NA;NA;NA;980000;NA;980000;NA;980000;NA;NA;NA;NA;NA;NA;NA;NA;NA;980000;980000;980000;980000;NA;NA;980000;980000;980000;980000;NA;NA;900000;NA;931000;931000;NA;NA;900000;NA;931000;931000;NA;931000;931000;NA;931000;931000;NA;931000;931000;NA;931000;931000;NA;931000;931000;NA;931000;NA;931000;931000;NA;931000;931000;NA;931000;931000;980000;…
NA;NA;NA;NA;NA;NA;NA;NA;NA;NA;900000;NA;NA;NA;NA;NA;NA;NA;980000;NA;980000;NA;980000;NA;NA;NA;NA;NA;NA;NA;NA;NA;980000;980000;980000;980000;NA;NA;980000;980000;980000;980000;NA;NA;NA;NA;931000;931000;NA;NA;NA;NA;931000;931000;NA;931000;931000;NA;931000;931000;NA;931000;931000;NA;931000;931000;NA;931000;931000;NA;931000;NA;931000;931000;NA;931000;931000;NA;931000;931000;980000;980000;980000;NA;NA;…
NA;NA;NA;NA;NA;NA;NA;NA;NA;NA;NA;NA;NA;NA;NA;NA;NA;NA;980000;NA;980000;NA;980000;NA;NA;NA;NA;NA;NA;NA;NA;NA;980000;980000;980000;980000;NA;NA;980000;980000;980000;980000;NA;NA;NA;NA;931000;931000;NA;NA;900000;NA;NA;900000;NA;931000;931000;NA;NA;NA;NA;931000;931000;NA;NA;NA;NA;931000;931000;NA;NA;NA;931000;931000;NA;931000;931000;NA;931000;931000;980000;980000;980000;NA;931000;931000;NA;931000;931…
NA;NA;NA;NA;NA;NA;NA;NA;NA;NA;NA;NA;NA;NA;NA;NA;900000;900000;980000;900000;980000;NA;980000;NA;NA;NA;NA;NA;NA;NA;NA;NA;980000;980000;980000;980000;NA;NA;980000;980000;980000;980000;NA;NA;NA;NA;931000;931000;NA;931000;931000;NA;NA;NA;NA;931000;931000;NA;931000;931000;NA;931000;931000;NA;931000;931000;NA;931000;931000;NA;931000;NA;931000;931000;NA;931000;931000;NA;NA;NA;980000;980000;980000;NA;NA;…
NA;NA;NA;NA;NA;NA;NA;NA;NA;NA;NA;NA;NA;NA;NA;NA;NA;NA;980000;NA;980000;NA;980000;NA;NA;NA;NA;NA;NA;NA;NA;NA;980000;980000;980000;980000;NA;NA;980000;980000;980000;980000;NA;NA;NA;NA;931000;931000;NA;NA;NA;NA;931000;931000;NA;931000;931000;NA;NA;NA;NA;NA;NA;NA;NA;NA;NA;931000;931000;NA;NA;NA;931000;931000;NA;931000;931000;NA;931000;931000;980000;980000;980000;NA;931000;931000;NA;931000;931000;NA;9…
NA;NA;NA;NA;NA;NA;NA;NA;NA;NA;NA;NA;NA;NA;NA;NA;NA;NA;980000;NA;980000;NA;980000;NA;NA;NA;NA;NA;NA;NA;NA;NA;980000;980000;980000;980000;NA;NA;980000;980000;980000;980000;NA;NA;NA;NA;931000;931000;NA;NA;NA;NA;NA;NA;NA;931000;931000;NA;NA;NA;NA;931000;931000;NA;NA;NA;NA;931000;931000;NA;NA;NA;931000;931000;NA;931000;931000;NA;931000;931000;980000;980000;980000;NA;931000;931000;NA;931000;931000;NA;9…
NA;NA;NA;NA;NA;NA;NA;NA;NA;931000;NA;NA;NA;931000;NA;NA;NA;NA;980000;NA;980000;NA;980000;NA;NA;NA;NA;NA;NA;NA;960000;NA;980000;980000;980000;980000;NA;960000;980000;980000;980000;980000;NA;NA;NA;NA;931000;931000;NA;NA;900000;NA;931000;931000;NA;931000;931000;NA;931000;931000;NA;931000;931000;NA;931000;931000;NA;931000;931000;NA;931000;NA;931000;931000;NA;931000;931000;NA;931000;931000;980000;9800…
NA;NA;NA;NA;NA;NA;NA;NA;NA;NA;900000;900000;NA;NA;NA;NA;NA;NA;980000;NA;980000;NA;980000;NA;NA;NA;NA;NA;NA;NA;NA;NA;980000;980000;980000;980000;NA;NA;980000;980000;980000;980000;NA;931000;931000;NA;931000;931000;NA;931000;931000;NA;NA;900000;NA;931000;931000;NA;931000;931000;NA;931000;931000;NA;931000;931000;NA;931000;931000;NA;931000;NA;931000;931000;NA;931000;931000;NA;931000;931000;980000;9800…
NA;NA;NA;NA;NA;NA;NA;NA;NA;NA;NA;NA;NA;NA;NA;NA;NA;NA;980000;NA;980000;NA;980000;NA;NA;NA;NA;NA;NA;NA;NA;NA;980000;980000;980000;980000;NA;NA;980000;980000;980000;980000;NA;NA;NA;NA;931000;931000;NA;NA;NA;NA;NA;NA;NA;931000;931000;900000;900000;900000;NA;931000;931000;NA;NA;9	00E+05;NA;931000;931000;900000;NA;NA;931000;931000;NA;931000;931000;NA;931000;931000;980000;980000;980000;NA;931000;931000;NA;931000;931000;NA;931000;931000;NA;931000;931000;NA;931000;931000;NA;NA;NA;NA;NA;NA;NA;900000;NA;NA;NA;NA;NA;980000;NA;NA;NA;NA;NA;980000;980000;980000;980000;980000;980000;980000;980000;980000;980000;980000;980000;980000;980000;980000;980000;980000;980000;980000;980000;980…
NA;NA;NA;NA;NA;NA;NA;NA;NA;931000;931000;931000;NA;NA;NA;NA;NA;NA;980000;NA;980000;NA;980000;NA;NA;NA;NA;NA;NA;NA;NA;NA;980000;980000;980000;980000;NA;NA;980000;980000;980000;980000;NA;NA;NA;NA;931000;931000;NA;NA;900000;NA;NA;900000;NA;931000;931000;NA;931000;931000;NA;931000;931000;NA;931000;931000;NA;931000;931000;NA;931000;NA;931000;931000;NA;931000;931000;NA;931000;931000;980000;980000;98000…
NA;NA;NA;NA;NA;NA;NA;NA;NA;931000;931000;931000;NA;931000;NA;NA;NA;NA;980000;900000;980000;NA;980000;NA;NA;NA;NA;NA;NA;NA;NA;NA;980000;980000;980000;980000;NA;NA;980000;980000;980000;980000;NA;NA;NA;NA;NA;NA;900000;900000;900000;NA;NA;NA;NA;931000;931000;NA;NA;NA;NA;NA;NA;NA;NA;NA;NA;931000;931000;NA;NA;NA;931000;931000;NA;931000;931000;NA;931000;931000;980000;980000;980000;NA;931000;931000;NA;93…	00E+05;NA;NA;980000;NA;NA;NA;NA;NA;980000;980000;980000;980000;980000;980000;980000;980000;980000;980000;980000;980000;980000;980000;980000;980000;980000;980000;980000;980000;980000;980000;980000;980000;980000;980000;980000;980000;980000;980000;980000;980000;980000;980000;980000;980000;980000;980000;NA;NA;NA;NA;NA;NA;NA;NA;NA;NA;NA;NA;980000;980000;980000;980000;980000;980000;980000;980000;980000…
NA;NA;NA;NA;NA;NA;NA;NA;NA;931000;931000;931000;NA;NA;NA;NA;NA;NA;980000;900000;980000;NA;980000;NA;NA;NA;NA;NA;NA;NA;NA;NA;980000;980000;980000;980000;NA;NA;980000;980000;980000;980000;NA;NA;NA;NA;NA;NA;NA;NA;900000;NA;931000;931000;NA;931000;931000;NA;NA;NA;NA;931000;931000;NA;NA;NA;NA;931000;931000;NA;NA;NA;931000;931000;NA;931000;931000;NA;931000;931000;980000;980000;980000;NA;931000;931000;N…
NA;NA;NA;NA;NA;NA;NA;NA;NA;931000;NA;NA;NA;NA;NA;NA;NA;NA;980000;NA;980000;NA;980000;NA;NA;NA;NA;NA;NA;NA;NA;NA;980000;980000;980000;980000;NA;NA;980000;980000;980000;980000;NA;NA;NA;NA;931000;931000;NA;NA;900000;NA;NA;NA;NA;931000;931000;NA;931000;931000;NA;931000;931000;NA;931000;931000;NA;931000;931000;NA;931000;NA;931000;931000;NA;931000;931000;NA;931000;931000;980000;980000;980000;NA;931000;…
NA;NA;NA;NA;NA;NA;NA;NA;NA;931000;NA;NA;NA;931000;NA;NA;NA;NA;980000;NA;980000;NA;980000;NA;NA;NA;NA;NA;NA;NA;NA;NA;980000;980000;980000;980000;NA;NA;980000;980000;980000;980000;NA;NA;NA;NA;931000;931000;NA;NA;900000;900000;900000;900000;NA;931000;931000;NA;NA;NA;NA;931000;931000;NA;NA;NA;NA;931000;931000;NA;NA;NA;931000;931000;NA;NA;NA;NA;931000;931000;980000;980000;980000;NA;931000;931000;NA;93…
NA;NA;NA;NA;NA;NA;NA;NA;NA;931000;931000;931000;NA;931000;NA;NA;NA;NA;980000;NA;980000;NA;980000;NA;NA;NA;NA;NA;NA;NA;NA;NA;980000;980000;980000;980000;NA;NA;980000;980000;980000;980000;NA;NA;NA;NA;931000;931000;NA;NA;NA;NA;NA;NA;NA;931000;931000;NA;NA;NA;NA;931000;931000;NA;NA;NA;NA;931000;931000;NA;NA;NA;931000;931000;NA;931000;931000;NA;931000;931000;980000;980000;980000;NA;931000;931000;NA;93…
NA;NA;NA;NA;NA;NA;NA;NA;NA;NA;NA;NA;NA;NA;931000;NA;NA;NA;980000;NA;980000;NA;980000;NA;NA;NA;NA;NA;NA;NA;NA;NA;980000;980000;980000;980000;NA;NA;980000;980000;980000;980000;NA;NA;NA;NA;931000;931000;NA;NA;NA;NA;NA;NA;NA;931000;931000;NA;NA;NA;NA;931000;931000;NA;NA;NA;NA;931000;931000;NA;NA;NA;931000;931000;NA;931000;931000;NA;931000;931000;980000;980000;980000;NA;931000;931000;NA;931000;931000;…
NA;NA;NA;NA;NA;NA;NA;NA;NA;NA;NA;NA;NA;931000;NA;NA;NA;NA;980000;NA;980000;NA;980000;NA;NA;NA;NA;NA;NA;NA;NA;NA;980000;980000;980000;980000;NA;NA;980000;980000;980000;980000;NA;931000;931000;NA;931000;931000;NA;931000;931000;NA;900000;NA;NA;931000;931000;NA;931000;931000;NA;931000;931000;NA;931000;931000;NA;931000;931000;NA;931000;NA;931000;931000;NA;931000;931000;NA;931000;931000;980000;980000;9…
NA;NA;NA;NA;NA;NA;NA;NA;NA;NA;NA;NA;NA;NA;NA;NA;NA;NA;980000;NA;980000;NA;980000;NA;NA;NA;NA;NA;NA;NA;NA;NA;980000;980000;980000;980000;NA;NA;980000;980000;980000;980000;NA;900000;900000;NA;931000;931000;NA;900000;900000;NA;NA;NA;NA;931000;931000;NA;900000;NA;NA;931000;931000;NA;NA;9	00E+05;NA;931000;931000;NA;NA;NA;931000;931000;NA;931000;931000;NA;931000;931000;980000;980000;980000;NA;931000;931000;NA;931000;931000;NA;931000;931000;NA;931000;931000;NA;931000;931000;NA;NA;NA;NA;NA;NA;NA;900000;NA;NA;NA;NA;NA;980000;NA;NA;NA;NA;NA;980000;980000;980000;980000;980000;980000;980000;980000;980000;980000;980000;980000;980000;980000;980000;980000;980000;980000;980000;980000;980000;…
NA;NA;NA;NA;NA;NA;NA;NA;NA;931000;931000;931000;NA;931000;NA;NA;NA;NA;980000;NA;980000;NA;980000;NA;NA;NA;NA;NA;NA;NA;NA;NA;980000;980000;980000;980000;NA;NA;980000;980000;980000;980000;NA;NA;NA;NA;931000;931000;NA;NA;NA;NA;NA;NA;NA;931000;931000;NA;NA;NA;NA;NA;NA;NA;NA;NA;NA;NA;NA;NA;NA;NA;931000;931000;NA;931000;931000;NA;931000;931000;980000;980000;980000;NA;931000;931000;NA;931000;931000;NA;9…	00E+05;NA;NA;980000;NA;NA;NA;NA;NA;980000;980000;980000;980000;980000;980000;980000;980000;980000;980000;980000;980000;980000;980000;980000;980000;980000;980000;980000;980000;980000;980000;980000;980000;980000;980000;980000;980000;980000;980000;980000;980000;980000;980000;980000;980000;980000;980000;NA;NA;NA;NA;NA;NA;NA;NA;NA;NA;NA;NA;980000;980000;980000;980000;980000;980000;980000;980000;980000…
NA;NA;NA;NA;NA;NA;NA;NA;NA;931000;931000;931000;NA;931000;NA;NA;NA;NA;980000;NA;980000;NA;980000;NA;NA;NA;NA;NA;NA;NA;NA;NA;980000;980000;980000;980000;NA;NA;980000;980000;980000;980000;NA;931000;931000;NA;NA;NA;NA;NA;NA;NA;NA;NA;NA;931000;931000;NA;900000;NA;NA;9	00E+05;900000;NA;900000;9	00E+05;NA;931000;931000;NA;900008;NA;931000;931000;NA;931000;931000;NA;931000;931000;980000;980000;980000;NA;900000;NA;NA;931000;931000;NA;931000;931000;NA;931000;931000;NA;900000;NA;NA;NA;NA;NA;NA;NA;NA;900000;NA;NA;NA;NA;NA;980000;NA;NA;NA;NA;NA;980000;980000;980000;980000;980000;980000;980000;980000;980000;980000;980000;980000;980000;980000;980000;980000;980000;980000;980000;980000;980000;9800…
NA;NA;NA;NA;NA;NA;NA;NA;NA;NA;NA;NA;NA;NA;NA;NA;NA;NA;980000;NA;980000;NA;980000;NA;NA;NA;NA;NA;NA;NA;NA;NA;980000;980000;980000;980000;NA;NA;980000;980000;980000;980000;NA;NA;NA;NA;931000;931000;NA;NA;NA;NA;NA;NA;NA;931000;931000;NA;NA;NA;NA;931000;931000;NA;NA;NA;NA;931000;931000;NA;NA;NA;931000;931000;NA;931000;931000;NA;931000;931000;980000;980000;980000;NA;931000;931000;NA;931000;931000;NA;9…
NA;NA;NA;NA;NA;NA;900000;NA;NA;931000;NA;NA;NA;NA;NA;NA;NA;NA;980000;900000;980000;NA;980000;NA;NA;NA;NA;NA;960000;NA;NA;NA;980000;980000;980000;980000;NA;NA;980000;980000;980000;980000;NA;NA;900000;NA;931000;931000;NA;NA;900000;NA;900000;900000;NA;931000;931000;NA;900000;NA;NA;931000;931000;NA;NA;9	00E+05;NA;931000;931000;NA;NA;NA;NA;NA;NA;931000;931000;NA;931000;931000;980000;980000;980000;NA;931000;931000;NA;931000;931000;NA;931000;931000;NA;931000;931000;NA;931000;931000;NA;NA;NA;NA;NA;NA;NA;900000;NA;NA;NA;NA;NA;980000;NA;NA;NA;NA;NA;980000;980000;980000;980000;980000;980000;980000;980000;980000;980000;980000;980000;980000;980000;980000;980000;980000;980000;980000;980000;980000;980000;9…
NA;NA;NA;NA;NA;NA;NA;NA;NA;NA;NA;NA;NA;NA;NA;NA;NA;NA;980000;900000;980000;NA;980000;NA;NA;NA;NA;NA;NA;NA;NA;NA;980000;980000;980000;980000;NA;NA;980000;980000;980000;980000;NA;NA;NA;NA;931000;931000;NA;NA;NA;NA;NA;NA;NA;931000;931000;NA;NA;NA;NA;NA;NA;NA;NA;NA;NA;931000;931000;NA;NA;NA;931000;931000;NA;931000;931000;NA;931000;931000;980000;980000;980000;NA;931000;931000;NA;931000;931000;NA;93100…
NA;NA;NA;NA;NA;NA;NA;NA;NA;NA;NA;NA;NA;NA;931000;NA;NA;NA;980000;NA;980000;NA;980000;NA;NA;NA;NA;NA;NA;NA;NA;NA;980000;980000;980000;980000;NA;NA;980000;980000;980000;980000;NA;NA;NA;NA;931000;931000;900000;900000;900000;NA;NA;NA;NA;931000;931000;NA;NA;NA;NA;NA;NA;NA;NA;NA;NA;NA;NA;NA;NA;NA;931000;931000;NA;931000;931000;NA;931000;931000;980000;980000;980000;NA;931000;931000;NA;931000;931000;NA;9…
NA;NA;NA;NA;NA;NA;NA;NA;NA;NA;900000;NA;NA;NA;NA;NA;NA;NA;980000;NA;980000;NA;980000;NA;NA;NA;NA;NA;NA;NA;NA;NA;980000;980000;980000;980000;NA;NA;980000;980000;980000;980000;NA;931000;931000;NA;931000;931000;NA;NA;NA;NA;931000;931000;NA;931000;931000;NA;931000;931000;NA;931000;931000;NA;931000;931000;NA;931000;931000;NA;931000;NA;931000;931000;NA;931000;931000;NA;931000;931000;980000;980000;98000…
NA;NA;NA;NA;NA;NA;900000;NA;NA;NA;NA;NA;NA;NA;NA;NA;NA;NA;980000;NA;980000;NA;980000;NA;NA;NA;NA;NA;NA;NA;NA;NA;980000;980000;980000;980000;NA;NA;980000;980000;980000;980000;NA;NA;900000;NA;931000;931000;NA;931000;931000;NA;931000;931000;NA;931000;931000;NA;931000;931000;NA;931000;931000;NA;931000;931000;NA;931000;931000;NA;931000;NA;931000;931000;NA;931000;931000;NA;931000;931000;980000;980000;9…
NA;NA;NA;NA;NA;NA;NA;NA;NA;NA;NA;NA;NA;NA;NA;NA;NA;NA;980000;NA;980000;NA;980000;NA;NA;NA;NA;NA;NA;NA;NA;NA;980000;980000;980000;980000;NA;NA;980000;980000;980000;980000;NA;NA;NA;NA;931000;931000;NA;NA;NA;NA;931000;931000;NA;931000;931000;NA;NA;NA;NA;931000;931000;NA;NA;NA;NA;931000;931000;NA;NA;NA;931000;931000;NA;931000;931000;NA;931000;931000;980000;980000;980000;NA;931000;931000;NA;931000;931…	00E+05;9	00E+05;980000;980000;980000;980000;980000;980000;980000;980000;980000;980000;980000;980000;980000;980000;980000;980000;980000;980000;980000;980000;980000;980000;980000;980000;980000;980000;980000;980000;980000;980000;980000;980000;980000;980000;980000;980000;980000;980000;NA;NA;NA;NA;NA;NA;NA;NA;NA;NA;NA;NA;980000;980000;980000;980000;980000;980000;980000;980000;980000;980000;NA;NA;NA;NA;NA;NA;NA…
NA;NA;NA;NA;NA;NA;NA;NA;NA;NA;NA;NA;NA;931000;NA;NA;NA;NA;980000;900000;980000;NA;980000;NA;NA;NA;NA;NA;NA;NA;NA;NA;980000;980000;980000;980000;NA;NA;980000;980000;980000;980000;NA;NA;NA;NA;931000;931000;NA;NA;NA;NA;NA;NA;NA;931000;931000;NA;NA;NA;NA;931000;931000;NA;NA;NA;NA;931000;931000;NA;NA;NA;931000;931000;NA;931000;931000;NA;931000;931000;980000;980000;980000;NA;NA;NA;NA;931000;931000;NA;9…
NA;NA;NA;NA;NA;NA;NA;NA;NA;NA;NA;NA;NA;NA;NA;NA;NA;NA;980000;900000;980000;NA;980000;NA;NA;NA;NA;NA;NA;NA;NA;NA;980000;980000;980000;980000;NA;NA;980000;980000;980000;980000;NA;NA;900000;NA;931000;931000;NA;900000;NA;NA;931000;931000;NA;931000;931000;NA;NA;NA;NA;931000;931000;NA;NA;NA;NA;931000;931000;NA;NA;NA;931000;931000;NA;931000;931000;NA;931000;931000;980000;980000;980000;NA;931000;931000;N…
NA;NA;NA;NA;NA;NA;NA;NA;NA;NA;NA;NA;NA;NA;NA;NA;NA;NA;980000;NA;980000;NA;980000;NA;NA;NA;NA;NA;960000;NA;NA;NA;980000;980000;980000;980000;NA;NA;980000;980000;980000;980000;NA;NA;NA;NA;931000;931000;NA;900000;900000;NA;NA;NA;NA;931000;931000;NA;931000;931000;NA;931000;931000;NA;931000;931000;NA;931000;931000;NA;931000;NA;931000;931000;NA;931000;931000;NA;931000;931000;980000;980000;980000;NA;931…
NA;NA;NA;NA;NA;NA;NA;NA;NA;931000;NA;NA;NA;NA;NA;NA;NA;NA;980000;NA;980000;NA;980000;NA;NA;NA;NA;NA;NA;NA;NA;NA;980000;980000;980000;980000;NA;NA;980000;980000;980000;980000;NA;NA;NA;NA;NA;NA;NA;NA;NA;NA;NA;NA;NA;931000;931000;NA;NA;NA;NA;9	00E+05;900000;NA;900000;9	00E+05;NA;NA;NA;NA;900025;NA;931000;931000;NA;900000;9	00E+05;NA;931000;931000;980000;980000;980000;NA;NA;NA;NA;931000;931000;NA;931000;931000;NA;931000;931000;NA;NA;NA;NA;NA;NA;NA;NA;NA;NA;900000;NA;NA;NA;NA;NA;980000;NA;NA;NA;NA;NA;980000;980000;980000;980000;980000;980000;980000;980000;980000;980000;980000;980000;980000;980000;980000;980000;980000;980000;980000;980000;980000;980000;980000;980000;980000;980000;980000;980000;980000;980000;980000;980…
NA;NA;NA;NA;NA;NA;NA;NA;NA;931000;NA;NA;NA;NA;NA;NA;NA;NA;980000;NA;980000;NA;980000;NA;NA;NA;NA;NA;NA;NA;NA;NA;980000;980000;980000;980000;NA;NA;980000;980000;980000;980000;NA;NA;NA;NA;NA;NA;NA;NA;NA;NA;931000;931000;NA;931000;931000;NA;NA;NA;NA;NA;NA;NA;NA;NA;NA;931000;931000;NA;NA;NA;931000;931000;NA;931000;931000;NA;931000;931000;980000;980000;980000;NA;931000;931000;NA;931000;931000;NA;93100…	00E+05;NA;NA;980000;NA;NA;NA;NA;NA;980000;980000;980000;980000;980000;980000;980000;980000;980000;980000;980000;980000;980000;980000;980000;980000;980000;980000;980000;980000;980000;980000;980000;980000;980000;980000;980000;980000;980000;980000;980000;980000;980000;980000;980000;980000;980000;980000;NA;NA;NA;NA;NA;NA;NA;NA;NA;NA;NA;NA;980000;980000;980000;980000;980000;980000;980000;980000;980000…
NA;NA;NA;NA;NA;NA;NA;NA;NA;931000;931000;931000;NA;NA;NA;NA;NA;NA;980000;NA;980000;NA;980000;NA;NA;NA;NA;NA;960000;NA;960000;NA;980000;980000;980000;980000;NA;960000;980000;980000;980000;980000;NA;NA;NA;NA;931000;931000;NA;NA;NA;NA;NA;NA;NA;931000;931000;NA;NA;NA;NA;NA;NA;NA;NA;NA;NA;931000;931000;NA;NA;NA;931000;931000;NA;931000;931000;NA;931000;931000;980000;980000;980000;NA;931000;931000;NA;93…
NA;NA;NA;NA;NA;NA;NA;NA;NA;931000;931000;931000;NA;931000;NA;NA;NA;NA;980000;NA;980000;NA;980000;NA;NA;NA;NA;NA;NA;NA;NA;NA;980000;980000;980000;980000;NA;NA;980000;980000;980000;980000;NA;NA;NA;NA;931000;931000;NA;NA;900000;NA;931000;931000;NA;931000;931000;NA;NA;NA;NA;931000;931000;NA;NA;NA;NA;931000;931000;NA;NA;NA;931000;931000;NA;931000;931000;NA;931000;931000;980000;980000;980000;NA;931000;…
NA;NA;NA;NA;NA;NA;NA;NA;NA;931000;931000;931000;NA;931000;NA;900000;NA;NA;980000;900000;980000;NA;980000;NA;NA;NA;NA;NA;NA;960000;NA;NA;980000;980000;980000;980000;NA;NA;980000;980000;980000;980000;NA;NA;NA;NA;931000;931000;NA;NA;NA;NA;931000;931000;NA;931000;931000;NA;NA;NA;NA;931000;931000;NA;NA;NA;NA;931000;931000;NA;NA;NA;931000;931000;NA;931000;931000;NA;931000;931000;980000;980000;980000;NA…
NA;NA;NA;NA;NA;NA;NA;NA;NA;931000;931000;931000;NA;NA;NA;NA;NA;NA;980000;NA;980000;NA;980000;NA;NA;NA;NA;NA;NA;NA;NA;NA;980000;980000;980000;980000;NA;NA;980000;980000;980000;980000;NA;NA;NA;NA;931000;931000;NA;NA;NA;NA;931000;931000;NA;931000;931000;NA;NA;NA;NA;931000;931000;NA;NA;NA;NA;931000;931000;NA;NA;NA;931000;931000;NA;931000;931000;NA;931000;931000;980000;980000;980000;NA;931000;931000;N…	00E+05;NA;NA;980000;NA;NA;NA;NA;NA;980000;980000;980000;980000;980000;980000;980000;980000;980000;980000;980000;980000;980000;980000;980000;980000;980000;980000;980000;980000;980000;980000;980000;980000;980000;980000;980000;980000;980000;980000;980000;980000;980000;980000;980000;980000;980000;980000;NA;NA;NA;NA;NA;NA;NA;NA;NA;NA;NA;NA;980000;980000;980000;980000;980000;980000;980000;980000;980000…
NA;NA;NA;NA;NA;NA;NA;NA;NA;931000;NA;NA;NA;NA;NA;NA;NA;NA;980000;NA;980000;NA;980000;NA;NA;NA;NA;NA;NA;NA;NA;NA;980000;980000;980000;980000;NA;NA;980000;980000;980000;980000;NA;NA;NA;NA;931000;931000;NA;NA;NA;NA;931000;931000;NA;931000;931000;NA;931000;931000;NA;931000;931000;NA;931000;931000;NA;931000;931000;NA;931000;NA;931000;931000;NA;931000;931000;NA;931000;931000;980000;980000;980000;NA;931…
NA;NA;NA;NA;NA;NA;NA;NA;NA;931000;931000;931000;NA;NA;NA;NA;NA;NA;980000;NA;980000;NA;980000;NA;NA;960000;NA;NA;NA;NA;NA;960000;980000;980000;980000;980000;NA;NA;980000;980000;980000;980000;NA;NA;NA;NA;931000;931000;NA;NA;NA;NA;NA;NA;NA;931000;931000;NA;NA;NA;NA;931000;931000;NA;NA;NA;NA;931000;931000;NA;NA;NA;931000;931000;NA;931000;931000;NA;931000;931000;980000;980000;980000;NA;931000;931000;N…	00E+05;NA;980000;NA;NA;NA;NA;NA;980000;980000;980000;980000;980000;980000;980000;980000;980000;980000;980000;980000;980000;980000;980000;980000;980000;980000;980000;980000;980000;980000;980000;980000;980000;980000;980000;980000;980000;980000;980000;980000;980000;980000;980000;980000;980000;980000;NA;NA;NA;NA;NA;NA;NA;NA;NA;NA;NA;NA;980000;980000;980000;980000;980000;980000;980000;980000;980000;98…
NA;NA;NA;NA;NA;NA;NA;NA;NA;931000;NA;NA;NA;NA;NA;NA;NA;NA;980000;NA;980000;NA;980000;NA;NA;NA;NA;NA;NA;NA;NA;NA;980000;980000;980000;980000;NA;NA;980000;980000;980000;980000;NA;NA;NA;NA;931000;931000;NA;NA;900000;NA;NA;NA;NA;931000;931000;NA;900000;900000;NA;931000;931000;NA;900000;9	00E+05;NA;931000;931000;NA;900000;NA;931000;931000;NA;931000;931000;NA;931000;931000;980000;980000;980000;NA;931000;931000;NA;931000;931000;NA;931000;931000;NA;931000;931000;NA;931000;931000;NA;NA;NA;NA;NA;NA;NA;NA;NA;NA;9	00E+05;NA;NA;980000;NA;NA;NA;NA;NA;980000;980000;980000;980000;980000;980000;980000;980000;980000;980000;980000;980000;980000;980000;980000;980000;980000;980000;980000;980000;980000;980000;980000;980000;980000;980000;980000;980000;980000;980000;980000;980000;980000;980000;980000;980000;980000;980000;NA;NA;NA;NA;NA;NA;NA;NA;NA;NA;NA;NA;980000;980000;980000;980000;980000;980000;980000;980000;980000…
NA;NA;NA;NA;NA;NA;NA;NA;NA;931000;931000;931000;NA;NA;NA;NA;NA;NA;980000;NA;980000;NA;980000;NA;NA;NA;NA;NA;NA;NA;NA;NA;980000;980000;980000;980000;NA;NA;980000;980000;980000;980000;NA;931000;931000;NA;NA;NA;NA;NA;NA;NA;NA;NA;NA;931000;931000;NA;NA;NA;NA;931000;931000;NA;NA;NA;NA;931000;931000;NA;NA;NA;931000;931000;NA;931000;931000;NA;931000;931000;980000;980000;980000;NA;931000;931000;NA;931000…
NA;NA;NA;NA;NA;NA;NA;NA;NA;931000;931000;931000;NA;931000;NA;NA;NA;NA;980000;NA;980000;NA;980000;NA;NA;NA;NA;NA;NA;NA;NA;NA;980000;980000;980000;980000;NA;NA;980000;980000;980000;980000;NA;NA;NA;NA;931000;931000;NA;NA;NA;NA;NA;NA;NA;900000;NA;NA;NA;900000;NA;NA;NA;NA;900000;9	00E+05;NA;NA;NA;NA;900006;NA;931000;931000;NA;931000;931000;NA;931000;931000;980000;980000;980000;NA;931000;931000;NA;931000;931000;NA;931000;931000;NA;931000;931000;NA;NA;NA;NA;NA;NA;NA;NA;NA;NA;900000;NA;NA;NA;NA;NA;980000;NA;NA;NA;NA;NA;980000;980000;980000;980000;980000;980000;980000;980000;980000;980000;980000;980000;980000;980000;980000;980000;980000;980000;980000;980000;980000;980000;98000…
NA;NA;NA;NA;NA;NA;NA;NA;NA;NA;NA;NA;NA;NA;NA;NA;NA;NA;980000;NA;980000;NA;980000;NA;NA;NA;NA;NA;NA;NA;NA;NA;980000;980000;980000;980000;NA;NA;980000;980000;980000;980000;NA;NA;NA;NA;931000;931000;NA;NA;NA;NA;931000;931000;NA;931000;931000;NA;931000;931000;NA;931000;931000;NA;931000;931000;NA;931000;931000;NA;931000;NA;931000;931000;NA;931000;931000;NA;931000;931000;980000;980000;980000;NA;931000;…
NA;NA;NA;NA;NA;NA;NA;NA;NA;NA;NA;NA;NA;NA;NA;NA;NA;NA;980000;NA;980000;NA;980000;NA;NA;NA;NA;NA;NA;NA;NA;NA;980000;980000;980000;980000;NA;NA;980000;980000;980000;980000;NA;NA;NA;NA;NA;NA;NA;NA;NA;NA;NA;NA;NA;931000;931000;NA;NA;NA;NA;NA;NA;NA;NA;NA;NA;931000;931000;NA;NA;NA;931000;931000;NA;931000;931000;NA;931000;931000;980000;980000;980000;NA;931000;931000;NA;931000;931000;NA;931000;931000;NA;…
NA;NA;NA;NA;NA;NA;NA;NA;NA;931000;931000;931000;NA;NA;NA;NA;NA;NA;980000;NA;980000;NA;980000;NA;NA;NA;NA;NA;NA;NA;NA;NA;980000;980000;980000;980000;NA;NA;980000;980000;980000;980000;NA;NA;900000;NA;NA;NA;NA;931000;931000;NA;NA;NA;NA;931000;931000;NA;NA;NA;NA;NA;NA;NA;NA;NA;NA;NA;NA;NA;NA;NA;931000;931000;NA;931000;931000;NA;931000;931000;980000;980000;980000;NA;931000;931000;NA;931000;931000;NA;9…	00E+05;NA;NA;980000;NA;NA;NA;NA;NA;980000;980000;980000;980000;980000;980000;980000;980000;980000;980000;980000;980000;980000;980000;980000;980000;980000;980000;980000;980000;980000;980000;980000;980000;980000;980000;980000;980000;980000;980000;980000;980000;980000;980000;980000;980000;980000;980000;NA;NA;NA;NA;NA;NA;NA;NA;NA;NA;NA;NA;980000;980000;980000;980000;980000;980000;980000;980000;980000…
NA;NA;NA;NA;NA;NA;NA;NA;NA;NA;900000;900000;NA;NA;NA;NA;NA;NA;980000;NA;980000;NA;980000;NA;NA;NA;NA;NA;NA;NA;NA;NA;980000;980000;980000;980000;NA;NA;980000;980000;980000;980000;NA;931000;931000;NA;931000;931000;NA;NA;NA;NA;NA;NA;NA;931000;931000;NA;931000;931000;NA;931000;931000;NA;931000;931000;NA;931000;931000;NA;931000;NA;931000;931000;NA;931000;931000;NA;931000;931000;980000;980000;980000;NA…
NA;NA;NA;NA;NA;NA;NA;NA;NA;NA;NA;NA;NA;NA;NA;NA;NA;NA;980000;NA;980000;NA;980000;NA;NA;NA;NA;NA;NA;NA;NA;NA;980000;980000;980000;980000;NA;NA;980000;980000;980000;980000;NA;NA;NA;NA;931000;931000;NA;NA;NA;NA;NA;NA;NA;931000;931000;NA;NA;NA;NA;931000;931000;NA;NA;NA;NA;931000;931000;NA;NA;NA;931000;931000;NA;931000;931000;NA;931000;931000;980000;980000;980000;NA;931000;931000;NA;931000;931000;NA;9…
NA;NA;NA;NA;NA;NA;NA;NA;NA;NA;NA;NA;NA;NA;NA;NA;NA;NA;980000;NA;980000;960000;980000;NA;NA;NA;NA;NA;NA;NA;NA;NA;980000;980000;980000;980000;960000;NA;980000;980000;980000;980000;NA;900000;900000;NA;931000;931000;NA;900000;900000;NA;NA;NA;NA;931000;931000;NA;931000;931000;NA;931000;931000;NA;931000;931000;NA;931000;931000;NA;931000;NA;931000;931000;NA;931000;931000;NA;931000;931000;980000;980000;9…
NA;NA;NA;NA;NA;NA;900000;NA;NA;931000;931000;931000;NA;931000;NA;NA;NA;NA;980000;NA;980000;NA;980000;NA;NA;NA;NA;NA;NA;NA;NA;NA;980000;980000;980000;980000;NA;NA;980000;980000;980000;980000;NA;NA;NA;NA;931000;931000;NA;NA;NA;NA;931000;931000;NA;931000;931000;NA;931000;931000;NA;931000;931000;NA;931000;931000;NA;931000;931000;NA;931000;NA;931000;931000;NA;931000;931000;NA;931000;931000;980000;9800…
NA;NA;NA;NA;NA;NA;NA;NA;NA;NA;900000;900000;NA;NA;NA;NA;NA;NA;980000;NA;980000;NA;980000;NA;NA;NA;NA;NA;NA;NA;NA;NA;980000;980000;980000;980000;NA;NA;980000;980000;980000;980000;NA;NA;NA;NA;931000;931000;NA;NA;NA;NA;931000;931000;NA;931000;931000;NA;NA;NA;NA;931000;931000;NA;NA;NA;NA;931000;931000;NA;NA;NA;NA;NA;NA;931000;931000;NA;931000;931000;980000;980000;980000;NA;931000;931000;NA;931000;931…
NA;NA;NA;NA;NA;NA;NA;NA;NA;NA;NA;NA;NA;NA;NA;NA;NA;NA;980000;NA;980000;NA;980000;NA;NA;NA;NA;NA;NA;NA;NA;NA;980000;980000;980000;980000;NA;NA;980000;980000;980000;980000;NA;931000;931000;NA;931000;931000;NA;NA;900000;NA;931000;931000;NA;931000;931000;NA;931000;931000;NA;931000;931000;NA;931000;931000;NA;931000;931000;NA;931000;NA;931000;931000;NA;931000;931000;NA;931000;931000;980000;980000;98000…	00E+05;NA;NA;980000;NA;NA;NA;NA;NA;980000;980000;980000;980000;980000;980000;980000;980000;980000;980000;980000;980000;980000;980000;980000;980000;980000;980000;980000;980000;980000;980000;980000;980000;980000;980000;980000;980000;980000;980000;980000;980000;980000;980000;980000;980000;980000;980000;NA;NA;NA;NA;NA;NA;NA;NA;NA;NA;NA;NA;980000;980000;980000;980000;980000;980000;980000;980000;980000…
NA;NA;NA;NA;NA;NA;NA;NA;NA;931000;931000;931000;NA;931000;NA;NA;NA;NA;980000;900000;980000;NA;980000;NA;NA;NA;NA;NA;NA;NA;NA;NA;980000;980000;980000;980000;NA;NA;980000;980000;980000;980000;NA;931000;931000;NA;931000;931000;NA;931000;931000;NA;931000;931000;NA;931000;931000;NA;931000;931000;NA;931000;931000;NA;931000;931000;NA;931000;931000;NA;931000;NA;931000;931000;NA;931000;931000;NA;931000;93…
NA;NA;NA;NA;NA;NA;900000;NA;NA;931000;931000;931000;NA;931000;NA;NA;NA;NA;980000;NA;980000;NA;980000;NA;NA;NA;NA;NA;NA;NA;NA;NA;980000;980000;980000;980000;NA;NA;980000;980000;980000;980000;NA;NA;NA;NA;931000;931000;NA;NA;NA;NA;931000;931000;NA;931000;931000;NA;NA;NA;NA;931000;931000;NA;NA;NA;NA;931000;931000;NA;NA;NA;931000;931000;NA;931000;931000;NA;931000;931000;980000;980000;980000;NA;931000;…	00E+05;9	00E+05;9	00E+05;9	00E+05;9	00E+05;980000;900000;NA;NA;9	00E+05;9	00E+05;980000;980000;980000;980000;980000;980000;980000;980000;980000;980000;980000;980000;980000;980000;980000;980000;980000;980000;980000;980000;980000;980000;980000;980000;980000;980000;980000;980000;980000;980000;980000;980000;980000;980000;980000;980000;980000;980000;NA;NA;NA;NA;NA;NA;NA;NA;NA;NA;NA;NA;980000;980000;980000;980000;980000;980000;980000;980000;980000;980000;NA;NA;NA;NA;NA;NA;NA…
NA;NA;NA;NA;NA;NA;NA;NA;NA;NA;NA;NA;NA;NA;NA;900000;NA;NA;980000;NA;980000;NA;980000;NA;NA;NA;NA;NA;NA;NA;NA;NA;980000;980000;980000;980000;NA;NA;980000;980000;980000;980000;NA;NA;NA;NA;931000;931000;NA;NA;900000;NA;NA;NA;NA;931000;931000;NA;NA;NA;NA;931000;931000;NA;NA;NA;NA;931000;931000;NA;NA;NA;931000;931000;NA;931000;931000;NA;931000;931000;980000;980000;980000;NA;931000;931000;NA;931000;931…
NA;NA;NA;NA;NA;NA;NA;NA;NA;931000;NA;NA;NA;NA;NA;NA;NA;NA;980000;NA;980000;NA;980000;NA;NA;NA;NA;NA;NA;NA;NA;NA;980000;980000;980000;980000;NA;NA;980000;980000;980000;980000;NA;NA;NA;NA;931000;931000;NA;NA;NA;NA;NA;NA;NA;931000;931000;NA;931000;931000;NA;931000;931000;NA;931000;931000;NA;931000;931000;NA;931000;NA;931000;931000;NA;931000;931000;NA;931000;931000;980000;980000;980000;NA;NA;NA;NA;93…
NA;NA;NA;NA;NA;NA;NA;NA;NA;NA;NA;NA;NA;NA;NA;NA;NA;NA;980000;NA;980000;NA;980000;NA;NA;NA;NA;NA;NA;NA;NA;NA;980000;980000;980000;980000;NA;NA;980000;980000;980000;980000;NA;NA;NA;NA;931000;931000;NA;931000;931000;NA;931000;931000;NA;931000;931000;NA;931000;931000;NA;931000;931000;NA;931000;931000;NA;931000;931000;NA;931000;NA;931000;931000;NA;931000;931000;NA;931000;931000;980000;980000;980000;NA…
NA;NA;NA;NA;NA;NA;NA;NA;NA;NA;NA;NA;NA;NA;NA;NA;NA;NA;980000;NA;980000;NA;980000;NA;NA;NA;NA;NA;NA;NA;NA;NA;980000;980000;980000;980000;NA;NA;980000;980000;980000;980000;NA;NA;NA;NA;931000;931000;NA;NA;NA;NA;NA;NA;NA;931000;931000;NA;931000;931000;NA;NA;NA;NA;931000;931000;NA;NA;NA;NA;NA;NA;931000;931000;NA;931000;931000;NA;931000;931000;980000;980000;980000;NA;931000;931000;NA;931000;931000;NA;9…
NA;NA;NA;NA;NA;NA;NA;NA;NA;931000;931000;931000;NA;931000;NA;NA;NA;NA;980000;900000;980000;NA;980000;NA;NA;NA;NA;NA;NA;NA;NA;NA;980000;980000;980000;980000;NA;NA;980000;980000;980000;980000;NA;NA;NA;NA;931000;931000;NA;NA;900000;NA;NA;900000;NA;931000;931000;NA;931000;931000;NA;931000;931000;NA;931000;931000;NA;931000;931000;NA;931000;NA;931000;931000;NA;931000;931000;NA;931000;931000;980000;9800…
NA;NA;NA;NA;NA;NA;NA;NA;NA;931000;931000;931000;NA;931000;NA;NA;NA;NA;980000;NA;980000;NA;980000;NA;NA;NA;NA;NA;NA;NA;NA;NA;980000;980000;980000;980000;NA;NA;980000;980000;980000;980000;NA;NA;NA;NA;931000;931000;NA;NA;NA;NA;NA;NA;NA;931000;931000;NA;931000;931000;NA;931000;931000;NA;931000;931000;NA;931000;931000;NA;931000;NA;931000;931000;NA;931000;931000;NA;931000;931000;980000;980000;980000;NA…	00E+05;NA;NA;980000;NA;NA;NA;NA;NA;980000;980000;980000;980000;980000;980000;980000;980000;980000;980000;980000;980000;980000;980000;980000;980000;980000;980000;980000;980000;980000;980000;980000;980000;980000;980000;980000;980000;980000;980000;980000;980000;980000;980000;980000;980000;980000;980000;NA;NA;NA;NA;NA;NA;NA;NA;NA;NA;NA;NA;980000;980000;980000;980000;980000;980000;980000;980000;980000…
NA;NA;NA;NA;NA;NA;NA;NA;NA;931000;931000;931000;NA;NA;931000;NA;NA;NA;980000;NA;980000;NA;980000;NA;NA;NA;NA;NA;NA;NA;NA;NA;980000;980000;980000;980000;NA;NA;980000;980000;980000;980000;NA;NA;NA;NA;931000;931000;NA;NA;NA;NA;NA;NA;NA;931000;931000;NA;NA;NA;NA;931000;931000;NA;NA;NA;NA;931000;931000;NA;NA;NA;931000;931000;NA;931000;931000;NA;931000;931000;980000;980000;980000;NA;931000;931000;NA;93…
NA;NA;NA;NA;NA;NA;NA;NA;NA;NA;NA;NA;NA;NA;NA;NA;NA;NA;980000;NA;980000;NA;980000;NA;NA;NA;NA;NA;NA;NA;NA;NA;980000;980000;980000;980000;NA;NA;980000;980000;980000;980000;NA;NA;NA;NA;931000;931000;NA;NA;NA;NA;931000;931000;NA;931000;931000;NA;NA;NA;NA;931000;931000;NA;NA;NA;NA;931000;931000;NA;NA;NA;931000;931000;NA;931000;931000;NA;931000;931000;980000;980000;980000;NA;931000;931000;NA;931000;931…
NA;NA;NA;NA;NA;NA;NA;NA;NA;931000;NA;NA;NA;NA;NA;NA;NA;NA;980000;NA;980000;NA;980000;NA;NA;NA;NA;NA;NA;NA;NA;NA;980000;980000;980000;980000;NA;NA;980000;980000;980000;980000;NA;NA;NA;NA;931000;931000;NA;NA;NA;NA;NA;900000;NA;931000;931000;NA;NA;NA;NA;931000;931000;NA;NA;NA;NA;931000;931000;NA;NA;NA;931000;931000;NA;931000;931000;NA;931000;931000;980000;980000;980000;NA;931000;931000;NA;931000;931…
NA;NA;NA;NA;NA;NA;NA;NA;NA;931000;931000;931000;NA;NA;NA;NA;NA;NA;980000;NA;980000;900000;980000;900000;900000;900000;900000;900000;900000;900000;900000;900000;980000;980000;980000;980000;900000;900000;980000;980000;980000;980000;NA;900000;NA;NA;931000;931000;NA;NA;NA;NA;931000;931000;NA;931000;931000;NA;NA;NA;NA;931000;931000;NA;NA;NA;NA;931000;931000;NA;NA;NA;931000;931000;NA;931000;931000;NA;9…
NA;NA;NA;NA;NA;NA;NA;NA;NA;931000;931000;931000;NA;NA;NA;NA;NA;NA;980000;NA;980000;NA;980000;NA;NA;NA;NA;NA;NA;NA;NA;NA;980000;980000;980000;980000;NA;NA;980000;980000;980000;980000;NA;NA;NA;NA;931000;931000;NA;NA;NA;NA;NA;NA;NA;931000;931000;NA;NA;NA;NA;931000;931000;NA;NA;NA;NA;931000;931000;NA;NA;NA;931000;931000;NA;931000;931000;NA;931000;931000;980000;980000;980000;NA;931000;931000;NA;931000…
NA;NA;NA;NA;NA;NA;NA;NA;NA;NA;NA;NA;NA;931000;NA;NA;NA;NA;980000;NA;980000;NA;980000;NA;NA;NA;NA;NA;NA;NA;NA;NA;980000;980000;980000;980000;NA;NA;980000;980000;980000;980000;NA;NA;NA;NA;931000;931000;NA;NA;NA;NA;NA;NA;NA;931000;931000;NA;NA;NA;NA;931000;931000;NA;NA;NA;NA;931000;931000;NA;NA;NA;931000;931000;NA;931000;931000;NA;931000;931000;980000;980000;980000;NA;931000;931000;NA;931000;931000;…
NA;NA;NA;NA;NA;NA;NA;NA;NA;931000;931000;931000;NA;931000;NA;NA;NA;NA;980000;NA;980000;NA;980000;NA;NA;NA;NA;NA;NA;NA;NA;NA;980000;980000;980000;980000;NA;NA;980000;980000;980000;980000;NA;NA;900000;NA;931000;931000;NA;NA;NA;NA;NA;NA;NA;931000;931000;NA;900000;NA;NA;931000;931000;NA;NA;9	00E+05;NA;931000;931000;NA;NA;NA;931000;931000;NA;931000;931000;NA;931000;931000;980000;980000;980000;NA;931000;931000;NA;931000;931000;NA;931000;931000;NA;931000;931000;NA;900000;NA;NA;NA;NA;NA;NA;NA;NA;NA;NA;NA;NA;NA;NA;980000;NA;NA;NA;NA;NA;980000;980000;980000;980000;980000;980000;980000;980000;980000;980000;980000;980000;980000;980000;980000;980000;980000;980000;980000;980000;980000;980000;9…
NA;NA;NA;NA;NA;NA;NA;NA;NA;931000;931000;931000;NA;NA;NA;NA;NA;NA;980000;NA;980000;NA;980000;NA;NA;NA;NA;NA;NA;NA;NA;NA;980000;980000;980000;980000;NA;NA;980000;980000;980000;980000;NA;NA;NA;NA;931000;931000;NA;931000;931000;NA;931000;931000;NA;931000;931000;NA;931000;931000;NA;931000;931000;NA;931000;931000;NA;931000;931000;NA;931000;NA;931000;931000;NA;931000;931000;NA;931000;931000;980000;9800…
NA;NA;NA;NA;NA;NA;NA;NA;NA;931000;931000;931000;NA;NA;NA;NA;NA;NA;980000;NA;980000;NA;980000;NA;NA;NA;NA;NA;NA;NA;NA;NA;980000;980000;980000;980000;NA;NA;980000;980000;980000;980000;NA;931000;931000;NA;931000;931000;NA;NA;NA;NA;931000;931000;NA;931000;931000;NA;NA;NA;NA;931000;931000;NA;NA;NA;NA;931000;931000;NA;NA;NA;931000;931000;NA;931000;931000;NA;931000;931000;980000;980000;980000;NA;931000;…	00E+05;9	00E+05;980000;980000;980000;980000;980000;980000;980000;980000;980000;980000;980000;980000;980000;980000;980000;980000;980000;980000;980000;980000;980000;980000;980000;980000;980000;980000;980000;980000;980000;980000;980000;980000;980000;980000;980000;980000;980000;980000;NA;NA;NA;NA;NA;NA;NA;NA;NA;NA;NA;NA;980000;980000;980000;980000;980000;980000;980000;980000;980000;980000;NA;NA;NA;NA;NA;NA;NA…
NA;NA;NA;NA;NA;NA;NA;NA;NA;NA;NA;NA;NA;NA;NA;NA;NA;NA;980000;NA;980000;NA;980000;NA;NA;NA;NA;NA;NA;NA;NA;NA;980000;980000;980000;980000;NA;NA;980000;980000;980000;980000;NA;NA;NA;NA;931000;931000;NA;NA;NA;NA;NA;900000;NA;931000;931000;NA;NA;NA;NA;931000;931000;NA;NA;NA;NA;931000;931000;NA;NA;NA;931000;931000;NA;931000;931000;NA;931000;931000;980000;980000;980000;NA;900000;NA;NA;931000;931000;NA;9…
NA;NA;NA;NA;NA;NA;NA;NA;NA;931000;931000;931000;NA;931000;NA;NA;NA;NA;980000;NA;980000;NA;980000;NA;NA;NA;NA;NA;NA;NA;NA;NA;980000;980000;980000;980000;NA;NA;980000;980000;980000;980000;NA;NA;NA;NA;NA;NA;NA;NA;NA;NA;NA;NA;NA;931000;931000;NA;NA;NA;NA;931000;931000;NA;NA;NA;NA;931000;931000;NA;NA;NA;931000;931000;NA;931000;931000;NA;931000;931000;980000;980000;980000;NA;931000;931000;NA;931000;931…
NA;NA;NA;NA;NA;NA;NA;NA;NA;931000;NA;NA;NA;NA;NA;NA;NA;NA;980000;900000;980000;NA;980000;NA;NA;NA;NA;NA;960000;NA;NA;NA;980000;980000;980000;980000;NA;NA;980000;980000;980000;980000;NA;931000;931000;NA;931000;931000;NA;NA;NA;NA;NA;NA;NA;931000;931000;NA;931000;931000;NA;931000;931000;NA;931000;931000;NA;931000;931000;NA;931000;NA;931000;931000;NA;931000;931000;NA;931000;931000;980000;980000;98000…
NA;NA;NA;NA;NA;NA;NA;NA;NA;931000;931000;931000;NA;931000;NA;NA;NA;NA;980000;NA;980000;NA;980000;NA;NA;NA;NA;NA;NA;NA;NA;NA;980000;980000;980000;980000;NA;NA;980000;980000;980000;980000;NA;931000;931000;NA;931000;931000;NA;931000;931000;NA;NA;NA;NA;931000;931000;NA;931000;931000;NA;931000;931000;NA;931000;931000;NA;931000;931000;NA;931000;NA;931000;931000;NA;931000;931000;NA;931000;931000;980000;…
NA;NA;NA;NA;NA;NA;NA;NA;NA;931000;931000;931000;NA;931000;NA;NA;NA;NA;980000;NA;980000;NA;980000;NA;NA;NA;NA;NA;NA;NA;NA;NA;980000;980000;980000;980000;NA;NA;980000;980000;980000;980000;NA;NA;NA;NA;931000;931000;NA;NA;NA;NA;NA;NA;NA;931000;931000;NA;NA;NA;NA;931000;931000;NA;NA;NA;NA;931000;931000;NA;NA;NA;931000;931000;NA;931000;931000;NA;931000;931000;980000;980000;980000;NA;931000;931000;NA;93…
NA;NA;NA;NA;NA;NA;NA;NA;NA;NA;NA;NA;NA;NA;NA;NA;NA;NA;980000;NA;980000;NA;980000;NA;NA;NA;NA;NA;NA;NA;960000;960000;980000;980000;980000;980000;NA;960000;980000;980000;980000;980000;NA;NA;NA;NA;931000;931000;NA;NA;NA;NA;NA;NA;NA;931000;931000;NA;NA;NA;NA;931000;931000;NA;NA;NA;NA;931000;931000;NA;NA;NA;931000;931000;NA;931000;931000;NA;931000;931000;980000;980000;980000;NA;931000;931000;NA;931000…	00E+05;NA;NA;980000;NA;NA;NA;NA;NA;980000;980000;980000;980000;980000;980000;980000;980000;980000;980000;980000;980000;980000;980000;980000;980000;980000;980000;980000;980000;980000;980000;980000;980000;980000;980000;980000;980000;980000;980000;980000;980000;980000;980000;980000;980000;980000;980000;NA;NA;NA;NA;NA;NA;NA;NA;NA;NA;NA;NA;980000;980000;980000;980000;980000;980000;980000;980000;980000…
NA;NA;NA;NA;NA;NA;NA;NA;NA;931000;931000;931000;NA;NA;NA;900000;NA;NA;980000;NA;980000;NA;980000;NA;NA;NA;NA;NA;NA;NA;NA;NA;980000;980000;980000;980000;NA;NA;980000;980000;980000;980000;NA;NA;NA;NA;931000;931000;NA;NA;NA;NA;931000;931000;NA;931000;931000;NA;NA;NA;NA;931000;931000;NA;NA;NA;NA;931000;931000;NA;NA;NA;931000;931000;NA;931000;931000;NA;931000;931000;980000;980000;980000;NA;931000;9310…	00E+05;NA;NA;980000;980000;980000;980000;980000;980000;980000;980000;980000;980000;980000;980000;980000;980000;980000;980000;980000;980000;980000;980000;980000;980000;980000;980000;980000;980000;980000;980000;980000;980000;980000;980000;980000;980000;980000;980000;980000;980000;NA;NA;NA;NA;NA;NA;NA;NA;NA;NA;NA;NA;980000;980000;980000;980000;980000;980000;980000;980000;980000;980000;NA;NA;NA;NA;NA…
NA;NA;NA;NA;NA;NA;NA;NA;NA;NA;NA;NA;NA;931000;NA;NA;NA;NA;980000;900000;980000;NA;980000;NA;NA;NA;NA;NA;NA;NA;NA;NA;980000;980000;980000;980000;NA;NA;980000;980000;980000;980000;NA;NA;900000;NA;NA;NA;NA;NA;NA;NA;931000;931000;NA;931000;931000;NA;931000;931000;NA;NA;NA;NA;NA;NA;NA;931000;931000;NA;NA;NA;931000;931000;NA;931000;931000;NA;931000;931000;980000;980000;980000;NA;931000;931000;NA;931000…	00E+05;9	00E+05;9	00E+05;9	00E+05;9	00E+05;980000;900000;NA;NA;9	00E+05;9	00E+05;980000;980000;980000;980000;980000;980000;980000;980000;980000;980000;980000;980000;980000;980000;980000;980000;980000;980000;980000;980000;980000;980000;980000;980000;980000;980000;980000;980000;980000;980000;980000;980000;980000;980000;980000;980000;980000;980000;NA;NA;NA;NA;NA;NA;NA;NA;NA;NA;NA;NA;980000;980000;980000;980000;980000;980000;980000;980000;980000;980000;NA;NA;NA;NA;NA;NA;NA…
NA;NA;NA;NA;NA;NA;NA;NA;NA;931000;931000;931000;NA;NA;NA;NA;NA;NA;980000;NA;980000;NA;980000;NA;NA;NA;NA;NA;NA;NA;NA;NA;980000;980000;980000;980000;NA;NA;980000;980000;980000;980000;NA;NA;NA;NA;931000;931000;NA;NA;NA;NA;931000;931000;NA;931000;931000;NA;931000;931000;NA;NA;NA;NA;931000;931000;NA;NA;NA;NA;NA;NA;931000;931000;NA;931000;931000;NA;931000;931000;980000;980000;980000;NA;931000;931000;N…
NA;NA;NA;NA;NA;NA;NA;NA;NA;NA;NA;NA;NA;NA;9	00E+05;NA;NA;NA;980000;NA;980000;NA;980000;NA;NA;NA;NA;NA;NA;NA;NA;NA;980000;980000;980000;980000;NA;NA;980000;980000;980000;980000;NA;NA;NA;NA;931000;931000;NA;NA;NA;NA;NA;NA;NA;931000;931000;NA;NA;NA;NA;931000;931000;NA;NA;NA;NA;931000;931000;NA;NA;NA;931000;931000;NA;931000;931000;NA;931000;931000;980000;980000;980000;NA;931000;931000;NA;931000;931000;NA;931000;931000;NA;931000;931000;NA;93100…	00E+05;NA;NA;980000;NA;NA;NA;9	00E+05;9	00E+05;980000;980000;980000;980000;980000;980000;980000;980000;980000;980000;980000;980000;980000;980000;980000;980000;980000;980000;980000;980000;980000;980000;980000;980000;980000;980000;980000;980000;980000;980000;980000;980000;980000;980000;980000;980000;980000;980000;NA;NA;NA;NA;NA;NA;NA;NA;NA;NA;NA;NA;980000;980000;980000;980000;980000;980000;980000;980000;980000;980000;NA;NA;NA;NA;NA;NA;NA…
NA;NA;NA;NA;NA;NA;NA;NA;NA;931000;NA;NA;NA;931000;NA;NA;NA;NA;980000;NA;980000;NA;980000;NA;NA;NA;NA;NA;NA;NA;NA;NA;980000;980000;980000;980000;NA;NA;980000;980000;980000;980000;NA;NA;NA;NA;931000;931000;NA;931000;931000;NA;931000;931000;NA;931000;931000;NA;931000;931000;NA;931000;931000;NA;931000;931000;NA;931000;931000;NA;931000;NA;931000;931000;NA;931000;931000;NA;931000;931000;980000;980000;9…	00E+05;NA;NA;980000;980000;980000;980000;980000;980000;980000;980000;980000;980000;980000;980000;980000;980000;980000;980000;980000;980000;980000;980000;980000;980000;980000;980000;980000;980000;980000;980000;980000;980000;980000;980000;980000;980000;980000;980000;980000;980000;NA;NA;NA;NA;NA;NA;NA;NA;NA;NA;NA;NA;980000;980000;980000;980000;980000;980000;980000;980000;980000;980000;NA;NA;NA;NA;NA…
NA;NA;NA;NA;NA;NA;NA;NA;NA;931000;931000;931000;NA;931000;NA;NA;NA;NA;980000;NA;980000;NA;980000;NA;NA;NA;NA;NA;NA;NA;NA;NA;980000;980000;980000;980000;NA;NA;980000;980000;980000;980000;NA;NA;NA;NA;931000;931000;NA;NA;NA;NA;931000;931000;NA;931000;931000;NA;931000;931000;NA;931000;931000;NA;931000;931000;NA;931000;931000;NA;931000;NA;931000;931000;NA;931000;931000;NA;931000;931000;980000;980000;9…
NA;NA;NA;NA;NA;NA;NA;NA;NA;NA;NA;NA;NA;NA;NA;NA;NA;NA;980000;NA;980000;NA;980000;NA;NA;NA;NA;NA;NA;NA;NA;NA;980000;980000;980000;980000;NA;NA;980000;980000;980000;980000;NA;NA;NA;NA;931000;931000;NA;900000;900000;NA;NA;NA;NA;931000;931000;NA;931000;931000;NA;931000;931000;NA;931000;931000;NA;931000;931000;NA;931000;NA;931000;931000;NA;931000;931000;NA;931000;931000;980000;980000;980000;NA;931000;…
NA;NA;NA;NA;NA;NA;NA;NA;NA;NA;NA;NA;NA;NA;NA;NA;NA;NA;980000;900000;980000;NA;980000;NA;NA;NA;NA;NA;NA;NA;NA;NA;980000;980000;980000;980000;NA;NA;980000;980000;980000;980000;NA;NA;NA;NA;931000;931000;NA;931000;931000;NA;NA;NA;NA;931000;931000;NA;931000;931000;NA;931000;931000;NA;931000;931000;NA;931000;931000;NA;931000;NA;931000;931000;NA;931000;931000;NA;931000;931000;980000;980000;980000;NA;931…
NA;NA;NA;NA;NA;NA;NA;NA;NA;931000;NA;900000;NA;NA;NA;NA;NA;NA;980000;NA;980000;NA;980000;NA;NA;NA;NA;NA;NA;NA;NA;NA;980000;980000;980000;980000;NA;NA;980000;980000;980000;980000;NA;931000;931000;NA;931000;931000;NA;NA;900000;NA;NA;NA;NA;931000;931000;NA;NA;NA;NA;NA;NA;NA;NA;NA;NA;NA;NA;NA;NA;NA;931000;931000;NA;931000;931000;NA;931000;931000;980000;980000;980000;NA;931000;931000;NA;931000;931000;…
NA;NA;NA;NA;NA;NA;NA;NA;NA;NA;NA;NA;NA;NA;NA;NA;NA;NA;980000;NA;980000;NA;980000;NA;NA;NA;NA;NA;NA;NA;NA;NA;980000;980000;980000;980000;NA;NA;980000;980000;980000;980000;NA;NA;NA;NA;931000;931000;NA;NA;NA;NA;900000;900000;NA;931000;931000;NA;900000;NA;NA;931000;931000;NA;NA;9	00E+05;NA;931000;931000;NA;NA;NA;931000;931000;NA;931000;931000;NA;931000;931000;980000;980000;980000;NA;931000;931000;NA;931000;931000;NA;931000;931000;NA;931000;931000;NA;931000;931000;NA;NA;NA;NA;NA;NA;NA;900000;NA;NA;NA;NA;NA;980000;NA;NA;NA;NA;NA;980000;980000;980000;980000;980000;980000;980000;980000;980000;980000;980000;980000;980000;980000;980000;980000;980000;980000;980000;980000;980000;…
NA;NA;NA;NA;NA;NA;NA;NA;NA;931000;931000;931000;NA;NA;NA;NA;NA;NA;980000;NA;980000;NA;980000;NA;NA;NA;NA;NA;NA;NA;NA;NA;980000;980000;980000;980000;NA;NA;980000;980000;980000;980000;NA;NA;NA;NA;931000;931000;NA;NA;NA;NA;931000;931000;NA;931000;931000;NA;931000;931000;NA;931000;931000;NA;931000;931000;NA;931000;931000;NA;931000;NA;931000;931000;NA;931000;931000;NA;931000;931000;980000;980000;98000…
NA;NA;NA;NA;NA;NA;NA;NA;NA;931000;931000;931000;NA;931000;NA;NA;NA;NA;980000;NA;980000;NA;980000;NA;NA;NA;NA;NA;NA;NA;NA;NA;980000;980000;980000;980000;NA;NA;980000;980000;980000;980000;NA;NA;900000;NA;931000;931000;NA;NA;NA;NA;931000;931000;NA;931000;931000;NA;931000;931000;NA;931000;931000;NA;931000;931000;NA;931000;931000;NA;931000;NA;931000;931000;NA;931000;931000;NA;931000;931000;980000;9800…
NA;NA;NA;NA;NA;NA;NA;NA;NA;931000;900000;NA;NA;NA;NA;NA;NA;NA;980000;NA;980000;NA;980000;NA;NA;NA;NA;NA;NA;NA;NA;NA;980000;980000;980000;980000;NA;NA;980000;980000;980000;980000;NA;NA;NA;NA;931000;931000;NA;NA;NA;NA;931000;931000;NA;931000;931000;NA;931000;931000;NA;931000;931000;NA;931000;931000;NA;931000;931000;NA;931000;NA;931000;931000;NA;931000;931000;NA;931000;931000;980000;980000;980000;NA…
NA;NA;NA;NA;NA;NA;NA;NA;NA;931000;931000;931000;NA;931000;NA;NA;NA;NA;980000;NA;980000;NA;980000;NA;NA;NA;NA;NA;NA;NA;NA;NA;980000;980000;980000;980000;NA;NA;980000;980000;980000;980000;NA;NA;NA;NA;931000;931000;NA;NA;900000;NA;NA;NA;NA;931000;931000;NA;931000;931000;NA;931000;931000;NA;931000;931000;NA;931000;931000;NA;931000;NA;931000;931000;NA;931000;931000;NA;931000;931000;980000;980000;98000…
NA;NA;NA;NA;NA;NA;NA;NA;NA;931000;931000;931000;NA;931000;NA;NA;NA;NA;980000;NA;980000;NA;980000;NA;NA;NA;NA;NA;NA;NA;NA;NA;980000;980000;980000;980000;NA;NA;980000;980000;980000;980000;NA;931000;931000;NA;931000;931000;NA;NA;NA;NA;NA;NA;NA;931000;931000;NA;NA;NA;NA;NA;NA;NA;NA;NA;NA;931000;931000;NA;NA;NA;931000;931000;NA;931000;931000;NA;931000;931000;980000;980000;980000;NA;NA;NA;NA;931000;931…
NA;NA;NA;NA;NA;NA;NA;NA;NA;NA;NA;NA;NA;NA;NA;NA;NA;NA;980000;NA;980000;NA;980000;NA;NA;NA;NA;NA;NA;NA;NA;NA;980000;980000;980000;980000;NA;NA;980000;980000;980000;980000;NA;NA;900000;NA;931000;931000;NA;900000;900000;NA;900000;900000;NA;931000;931000;NA;931000;931000;NA;931000;931000;NA;931000;931000;NA;931000;931000;NA;931000;NA;931000;931000;NA;931000;931000;NA;931000;931000;980000;980000;98000…
NA;NA;NA;NA;NA;NA;NA;NA;NA;NA;NA;NA;NA;NA;NA;NA;NA;NA;980000;NA;980000;NA;980000;NA;NA;NA;NA;NA;NA;NA;NA;NA;980000;980000;980000;980000;NA;NA;980000;980000;980000;980000;NA;NA;NA;NA;931000;931000;NA;NA;NA;NA;931000;931000;NA;931000;931000;NA;NA;NA;NA;931000;931000;NA;NA;NA;NA;931000;931000;NA;NA;NA;931000;931000;NA;931000;931000;NA;931000;931000;980000;980000;980000;NA;931000;931000;NA;931000;931…
NA;NA;NA;NA;NA;NA;NA;NA;NA;NA;NA;NA;NA;NA;NA;NA;NA;NA;980000;NA;980000;NA;980000;NA;NA;NA;NA;NA;NA;NA;NA;NA;980000;980000;980000;980000;NA;NA;980000;980000;980000;980000;NA;NA;NA;NA;931000;931000;NA;NA;NA;NA;NA;NA;NA;931000;931000;NA;NA;NA;NA;931000;931000;NA;NA;NA;NA;931000;931000;NA;NA;NA;931000;931000;NA;931000;931000;NA;931000;931000;980000;980000;980000;NA;931000;931000;NA;931000;931000;NA;9…
NA;NA;NA;NA;NA;NA;NA;NA;NA;NA;NA;900000;NA;NA;NA;NA;NA;NA;980000;NA;980000;NA;980000;NA;NA;NA;NA;NA;NA;NA;NA;NA;980000;980000;980000;980000;NA;NA;980000;980000;980000;980000;NA;NA;NA;NA;NA;NA;900000;900000;900000;NA;931000;931000;NA;931000;931000;NA;NA;NA;NA;NA;NA;NA;NA;NA;NA;931000;931000;NA;NA;NA;NA;NA;NA;931000;931000;NA;931000;931000;980000;980000;980000;NA;NA;NA;NA;931000;931000;NA;931000;93…
NA;NA;NA;NA;NA;NA;NA;NA;NA;NA;NA;NA;NA;NA;NA;NA;NA;NA;980000;NA;980000;NA;980000;NA;NA;NA;NA;NA;NA;NA;NA;NA;980000;980000;980000;980000;NA;NA;980000;980000;980000;980000;NA;NA;NA;NA;931000;931000;NA;NA;900000;NA;NA;NA;NA;931000;931000;NA;931000;931000;NA;931000;931000;NA;931000;931000;NA;931000;931000;NA;931000;NA;931000;931000;NA;931000;931000;NA;931000;931000;980000;980000;980000;NA;931000;9310…
NA;NA;NA;NA;NA;NA;NA;NA;NA;NA;900000;900000;NA;931000;NA;NA;NA;NA;980000;NA;980000;NA;980000;NA;NA;NA;NA;NA;NA;NA;NA;NA;980000;980000;980000;980000;NA;NA;980000;980000;980000;980000;NA;NA;NA;NA;931000;931000;NA;NA;NA;NA;NA;NA;NA;NA;NA;NA;NA;NA;NA;NA;NA;NA;NA;NA;NA;931000;931000;NA;NA;NA;931000;931000;NA;931000;931000;NA;931000;931000;980000;980000;980000;NA;931000;931000;NA;931000;931000;NA;93100…
NA;NA;NA;NA;NA;NA;NA;NA;NA;NA;NA;900000;NA;NA;NA;NA;NA;NA;980000;NA;980000;NA;980000;NA;NA;NA;NA;NA;NA;NA;NA;NA;980000;980000;980000;980000;NA;NA;980000;980000;980000;980000;NA;NA;NA;NA;931000;931000;NA;931000;931000;NA;931000;931000;NA;931000;931000;NA;931000;931000;NA;931000;931000;NA;931000;931000;NA;931000;931000;NA;931000;NA;931000;931000;NA;931000;931000;NA;931000;931000;980000;980000;98000…
NA;NA;NA;NA;NA;NA;NA;NA;NA;NA;NA;NA;NA;931000;NA;NA;NA;NA;980000;NA;980000;NA;980000;NA;NA;NA;NA;NA;NA;NA;NA;NA;980000;980000;980000;980000;NA;NA;980000;980000;980000;980000;NA;NA;NA;NA;931000;931000;NA;931000;931000;NA;931000;931000;NA;931000;931000;NA;931000;931000;NA;931000;931000;NA;931000;931000;NA;931000;931000;NA;931000;NA;931000;931000;NA;931000;931000;NA;931000;931000;980000;980000;98000…
NA;NA;NA;NA;NA;NA;NA;NA;NA;931000;931000;931000;NA;NA;NA;NA;NA;NA;980000;NA;980000;NA;980000;NA;NA;NA;NA;NA;NA;NA;NA;NA;980000;980000;980000;980000;NA;NA;980000;980000;980000;980000;NA;931000;931000;NA;931000;931000;NA;NA;NA;NA;NA;NA;NA;931000;931000;NA;NA;NA;NA;931000;931000;NA;NA;NA;NA;931000;931000;NA;NA;NA;931000;931000;NA;931000;931000;NA;931000;931000;980000;980000;980000;NA;931000;931000;N…
NA;NA;NA;NA;NA;NA;NA;NA;NA;NA;NA;NA;NA;NA;NA;NA;900000;900000;980000;NA;980000;960000;980000;NA;NA;NA;NA;NA;NA;NA;960000;960000;980000;980000;980000;980000;960000;960000;980000;980000;980000;980000;NA;NA;NA;NA;931000;931000;NA;NA;NA;NA;NA;NA;NA;931000;931000;NA;NA;NA;NA;931000;931000;NA;NA;NA;NA;931000;931000;NA;NA;NA;931000;931000;NA;931000;931000;NA;931000;931000;980000;980000;980000;NA;931000;…
NA;NA;NA;NA;NA;NA;NA;NA;NA;NA;NA;NA;NA;NA;NA;NA;NA;NA;980000;NA;980000;NA;980000;NA;NA;NA;NA;NA;NA;NA;NA;NA;980000;980000;980000;980000;NA;NA;980000;980000;980000;980000;NA;NA;NA;NA;931000;931000;NA;NA;NA;NA;931000;931000;NA;931000;931000;NA;931000;931000;NA;931000;931000;NA;931000;931000;NA;931000;931000;NA;931000;NA;931000;931000;NA;931000;931000;NA;931000;931000;980000;980000;980000;NA;931000;…
NA;NA;NA;NA;NA;NA;NA;NA;NA;NA;NA;NA;NA;931000;NA;NA;NA;NA;980000;NA;980000;NA;980000;NA;NA;NA;NA;NA;NA;NA;NA;NA;980000;980000;980000;980000;NA;NA;980000;980000;980000;980000;NA;NA;NA;NA;931000;931000;NA;NA;NA;NA;NA;NA;NA;931000;931000;NA;NA;NA;NA;931000;931000;NA;NA;NA;NA;931000;931000;NA;NA;NA;931000;931000;NA;931000;931000;NA;NA;NA;980000;980000;980000;NA;931000;931000;NA;931000;931000;NA;93100…
NA;NA;NA;NA;NA;NA;NA;NA;NA;NA;NA;NA;NA;NA;NA;NA;NA;NA;980000;900000;980000;NA;980000;NA;NA;NA;NA;NA;NA;NA;NA;NA;980000;980000;980000;980000;NA;NA;980000;980000;980000;980000;NA;NA;NA;NA;931000;931000;NA;900000;900000;NA;NA;900000;NA;931000;931000;NA;931000;931000;NA;931000;931000;NA;931000;931000;NA;931000;931000;NA;931000;NA;931000;931000;NA;931000;931000;NA;931000;931000;980000;980000;980000;NA…
NA;NA;NA;NA;NA;NA;NA;NA;NA;NA;NA;900000;NA;NA;NA;NA;NA;NA;980000;900000;980000;NA;980000;NA;NA;NA;NA;NA;NA;NA;NA;NA;980000;980000;980000;980000;NA;NA;980000;980000;980000;980000;NA;NA;NA;NA;NA;NA;NA;NA;NA;NA;900000;NA;NA;931000;931000;NA;NA;NA;NA;931000;931000;NA;NA;NA;NA;931000;931000;NA;NA;NA;931000;931000;NA;931000;931000;NA;931000;931000;980000;980000;980000;NA;NA;NA;NA;931000;931000;NA;93100…
NA;NA;NA;NA;NA;NA;NA;NA;NA;931000;931000;931000;NA;NA;NA;NA;NA;NA;980000;900000;980000;NA;980000;NA;NA;NA;NA;NA;NA;NA;NA;NA;980000;980000;980000;980000;NA;NA;980000;980000;980000;980000;NA;NA;NA;NA;931000;931000;NA;NA;NA;NA;NA;NA;NA;931000;931000;NA;NA;NA;NA;931000;931000;NA;NA;NA;NA;931000;931000;NA;NA;NA;931000;931000;NA;931000;931000;NA;931000;931000;980000;980000;980000;NA;931000;931000;NA;93…
NA;NA;NA;NA;NA;NA;NA;NA;NA;NA;NA;NA;NA;NA;NA;NA;NA;NA;980000;NA;980000;NA;980000;NA;NA;NA;NA;NA;NA;NA;NA;NA;980000;980000;980000;980000;NA;NA;980000;980000;980000;980000;NA;931000;931000;NA;931000;931000;NA;NA;NA;NA;NA;NA;NA;931000;931000;NA;931000;931000;NA;931000;931000;NA;931000;931000;NA;931000;931000;NA;931000;NA;931000;931000;NA;931000;931000;NA;931000;931000;980000;980000;980000;NA;931000;…	00E+05;NA;NA;980000;NA;NA;NA;NA;NA;980000;980000;980000;980000;980000;980000;980000;980000;980000;980000;980000;980000;980000;980000;980000;980000;980000;980000;980000;980000;980000;980000;980000;980000;980000;980000;980000;980000;980000;980000;980000;980000;980000;980000;980000;980000;980000;980000;NA;NA;NA;NA;NA;NA;NA;NA;NA;NA;NA;NA;980000;980000;980000;980000;980000;980000;980000;980000;980000…
NA;NA;NA;NA;NA;NA;NA;NA;NA;NA;NA;NA;NA;931000;931000;NA;NA;NA;980000;900000;980000;NA;980000;NA;NA;NA;NA;NA;NA;NA;NA;NA;980000;980000;980000;980000;NA;NA;980000;980000;980000;980000;NA;NA;900000;NA;931000;931000;NA;NA;NA;NA;NA;900000;NA;931000;931000;NA;NA;NA;NA;931000;931000;NA;NA;NA;NA;931000;931000;NA;NA;NA;931000;931000;NA;931000;931000;NA;931000;931000;980000;980000;980000;NA;931000;931000;N…
NA;NA;NA;NA;NA;NA;NA;NA;NA;NA;NA;NA;NA;NA;NA;NA;NA;NA;980000;NA;980000;NA;980000;NA;NA;NA;NA;NA;NA;NA;NA;960000;980000;980000;980000;980000;NA;NA;980000;980000;980000;980000;NA;NA;NA;NA;931000;931000;NA;931000;931000;NA;931000;931000;NA;931000;931000;NA;NA;NA;NA;931000;931000;NA;NA;NA;NA;931000;931000;NA;NA;NA;931000;931000;NA;931000;931000;NA;931000;931000;980000;980000;980000;NA;931000;931000;N…
NA;NA;NA;NA;NA;NA;NA;NA;NA;NA;NA;NA;NA;931000;NA;NA;NA;NA;980000;900000;980000;NA;980000;NA;NA;NA;NA;NA;NA;NA;NA;NA;980000;980000;980000;980000;NA;NA;980000;980000;980000;980000;NA;NA;NA;NA;NA;NA;NA;931000;931000;NA;931000;931000;NA;931000;931000;NA;931000;931000;NA;931000;931000;NA;931000;931000;NA;931000;931000;NA;931000;NA;931000;931000;NA;931000;931000;NA;931000;931000;980000;980000;980000;NA…
NA;NA;NA;NA;NA;NA;NA;NA;NA;931000;931000;931000;NA;931000;931000;NA;NA;NA;980000;900000;980000;NA;980000;NA;NA;NA;NA;NA;NA;NA;NA;NA;980000;980000;980000;980000;NA;NA;980000;980000;980000;980000;NA;NA;900000;NA;931000;931000;NA;NA;900000;NA;NA;900000;NA;NA;NA;NA;NA;NA;NA;931000;931000;NA;NA;NA;NA;931000;931000;NA;NA;NA;931000;931000;NA;931000;931000;NA;931000;931000;980000;980000;980000;NA;931000;…
NA;NA;NA;NA;NA;NA;NA;NA;NA;931000;931000;931000;NA;NA;NA;NA;NA;NA;980000;NA;980000;NA;980000;NA;NA;NA;NA;NA;NA;NA;NA;NA;980000;980000;980000;980000;NA;NA;980000;980000;980000;980000;NA;NA;900000;NA;931000;931000;NA;NA;NA;NA;931000;931000;NA;931000;931000;NA;931000;931000;NA;931000;931000;NA;931000;931000;NA;931000;931000;NA;931000;NA;931000;931000;NA;931000;931000;NA;NA;NA;980000;980000;980000;NA…
NA;NA;NA;NA;NA;NA;NA;NA;NA;NA;NA;NA;NA;NA;NA;NA;NA;NA;980000;NA;980000;NA;980000;NA;NA;NA;NA;NA;NA;NA;NA;NA;980000;980000;980000;980000;NA;NA;980000;980000;980000;980000;NA;NA;NA;NA;931000;931000;NA;900000;NA;NA;NA;NA;NA;931000;931000;NA;931000;931000;NA;NA;NA;NA;931000;931000;NA;NA;NA;NA;NA;NA;NA;NA;NA;931000;931000;NA;931000;931000;980000;980000;980000;NA;NA;NA;NA;931000;931000;NA;931000;931000…
NA;NA;NA;NA;NA;NA;NA;NA;NA;NA;NA;NA;NA;NA;NA;NA;NA;NA;980000;NA;980000;NA;980000;NA;NA;NA;NA;NA;960000;NA;NA;NA;980000;980000;980000;980000;NA;NA;980000;980000;980000;980000;NA;NA;900000;NA;931000;931000;NA;NA;900000;NA;NA;NA;NA;931000;931000;NA;NA;NA;NA;NA;NA;NA;NA;NA;NA;931000;931000;NA;NA;NA;931000;931000;NA;931000;931000;NA;931000;931000;980000;980000;980000;NA;931000;931000;NA;931000;931000;…	00E+05;NA;NA;980000;NA;NA;NA;NA;NA;980000;980000;980000;980000;980000;980000;980000;980000;980000;980000;980000;980000;980000;980000;980000;980000;980000;980000;980000;980000;980000;980000;980000;980000;980000;980000;980000;980000;980000;980000;980000;980000;980000;980000;980000;980000;980000;980000;NA;NA;NA;NA;NA;NA;NA;NA;NA;NA;NA;NA;980000;980000;980000;980000;980000;980000;980000;980000;980000…
NA;NA;NA;NA;NA;NA;NA;NA;NA;931000;931000;931000;NA;NA;NA;NA;NA;NA;980000;NA;980000;NA;980000;NA;NA;NA;NA;NA;NA;NA;NA;NA;980000;980000;980000;980000;NA;NA;980000;980000;980000;980000;NA;NA;NA;NA;NA;NA;NA;NA;NA;NA;900000;NA;NA;931000;931000;NA;NA;900000;NA;9	00E+05;900000;NA;900000;9	00E+05;NA;931000;931000;NA;1800000;NA;931000;931000;NA;NA;NA;NA;931000;931000;980000;980000;980000;NA;931000;931000;NA;NA;NA;NA;931000;931000;NA;931000;931000;NA;NA;NA;NA;NA;NA;NA;NA;NA;NA;900000;NA;NA;NA;NA;NA;980000;NA;NA;NA;NA;NA;980000;980000;980000;980000;980000;980000;980000;980000;980000;980000;980000;980000;980000;980000;980000;980000;980000;980000;980000;980000;980000;980000;980000;98000…
NA;NA;NA;NA;NA;NA;NA;NA;NA;NA;NA;NA;NA;NA;NA;NA;NA;NA;980000;900000;980000;NA;980000;NA;NA;NA;NA;NA;NA;NA;NA;NA;980000;980000;980000;980000;NA;NA;980000;980000;980000;980000;NA;NA;NA;NA;931000;931000;NA;NA;NA;NA;931000;931000;NA;931000;931000;NA;931000;931000;NA;931000;931000;NA;931000;931000;NA;931000;931000;NA;931000;NA;931000;931000;NA;931000;931000;NA;931000;931000;980000;980000;980000;NA;931…
NA;NA;NA;NA;NA;NA;NA;NA;NA;NA;NA;NA;NA;NA;NA;NA;NA;NA;980000;900000;980000;NA;980000;NA;NA;NA;NA;NA;NA;NA;NA;NA;980000;980000;980000;980000;NA;NA;980000;980000;980000;980000;NA;NA;NA;NA;NA;NA;NA;NA;NA;NA;NA;NA;NA;931000;931000;NA;NA;NA;NA;931000;931000;NA;NA;NA;NA;931000;931000;NA;NA;NA;931000;931000;NA;931000;931000;NA;931000;931000;980000;980000;980000;NA;931000;931000;NA;931000;931000;NA;93100…	00E+05;NA;NA;980000;NA;NA;NA;NA;NA;980000;980000;980000;980000;980000;980000;980000;980000;980000;980000;980000;980000;980000;980000;980000;980000;980000;980000;980000;980000;980000;980000;980000;980000;980000;980000;980000;980000;980000;980000;980000;980000;980000;980000;980000;980000;980000;980000;NA;NA;NA;NA;NA;NA;NA;NA;NA;NA;NA;NA;980000;980000;980000;980000;980000;980000;980000;980000;980000…
NA;NA;NA;NA;NA;NA;NA;NA;NA;931000;931000;931000;NA;931000;NA;NA;NA;NA;980000;NA;980000;NA;980000;NA;NA;NA;NA;NA;NA;NA;NA;NA;980000;980000;980000;980000;NA;NA;980000;980000;980000;980000;NA;NA;NA;NA;931000;931000;NA;NA;900000;NA;931000;931000;NA;931000;931000;NA;931000;931000;NA;931000;931000;NA;931000;931000;NA;931000;931000;NA;931000;NA;931000;931000;NA;931000;931000;NA;931000;931000;980000;9800…
NA;NA;NA;NA;NA;NA;NA;NA;NA;NA;NA;NA;NA;NA;NA;NA;NA;NA;980000;NA;980000;NA;980000;NA;NA;NA;NA;NA;NA;NA;NA;NA;980000;980000;980000;980000;NA;NA;980000;980000;980000;980000;NA;NA;NA;NA;931000;931000;NA;NA;NA;NA;NA;NA;NA;931000;931000;NA;NA;NA;NA;931000;931000;NA;NA;NA;NA;931000;931000;NA;NA;NA;931000;931000;NA;931000;931000;NA;931000;931000;980000;980000;980000;NA;931000;931000;NA;931000;931000;NA;9…	00E+05;9	00E+05;9	00E+05;9	00E+05;9	00E+05;980000;900000;NA;NA;9	00E+05;9	00E+05;980000;980000;980000;980000;980000;980000;980000;980000;980000;980000;980000;980000;980000;980000;980000;980000;980000;980000;980000;980000;980000;980000;980000;980000;980000;980000;980000;980000;980000;980000;980000;980000;980000;980000;980000;980000;980000;980000;NA;NA;NA;NA;NA;NA;NA;NA;NA;NA;NA;NA;980000;980000;980000;980000;980000;980000;980000;980000;980000;980000;NA;NA;NA;NA;NA;NA;NA…
NA;NA;NA;NA;NA;NA;NA;NA;NA;NA;NA;NA;NA;NA;NA;900000;NA;NA;980000;900000;980000;NA;980000;NA;NA;NA;NA;NA;NA;NA;NA;NA;980000;980000;980000;980000;NA;NA;980000;980000;980000;980000;NA;NA;NA;NA;931000;931000;NA;NA;NA;NA;931000;931000;NA;931000;931000;NA;NA;NA;NA;NA;NA;NA;NA;NA;NA;NA;NA;NA;NA;NA;931000;931000;NA;931000;931000;NA;931000;931000;980000;980000;980000;NA;NA;NA;NA;931000;931000;NA;931000;93…
NA;NA;NA;NA;NA;NA;NA;NA;NA;NA;NA;NA;NA;NA;NA;NA;NA;NA;980000;NA;980000;NA;980000;NA;NA;NA;NA;NA;NA;NA;NA;NA;980000;980000;980000;980000;NA;NA;980000;980000;980000;980000;NA;NA;NA;NA;931000;931000;NA;NA;900000;NA;NA;NA;NA;931000;931000;NA;NA;NA;NA;931000;931000;NA;NA;NA;NA;931000;931000;NA;NA;NA;931000;931000;NA;931000;931000;NA;931000;931000;980000;980000;980000;NA;931000;931000;NA;931000;931000;…
NA;NA;NA;NA;NA;NA;NA;NA;NA;NA;NA;NA;NA;NA;NA;NA;NA;NA;980000;NA;980000;NA;980000;NA;NA;NA;NA;NA;NA;NA;NA;NA;980000;980000;980000;980000;NA;NA;980000;980000;980000;980000;NA;NA;NA;NA;931000;931000;NA;931000;931000;NA;931000;931000;NA;931000;931000;NA;NA;NA;NA;931000;931000;NA;NA;NA;NA;931000;931000;NA;NA;NA;931000;931000;NA;931000;931000;NA;931000;931000;980000;980000;980000;NA;931000;931000;NA;93…	00E+05;NA;9	00E+05;9	00E+05;NA;980000;NA;NA;NA;9	00E+05;9	00E+05;980000;980000;980000;980000;980000;980000;980000;980000;980000;980000;980000;980000;980000;980000;980000;980000;980000;980000;980000;980000;980000;980000;980000;980000;980000;980000;980000;980000;980000;980000;980000;980000;980000;980000;980000;980000;980000;980000;NA;NA;NA;NA;NA;NA;NA;NA;NA;NA;NA;NA;980000;980000;980000;980000;980000;980000;980000;980000;980000;980000;NA;NA;NA;NA;NA;NA;NA…
NA;NA;NA;NA;NA;NA;NA;NA;NA;931000;NA;NA;NA;NA;NA;NA;NA;NA;980000;NA;980000;NA;980000;NA;NA;NA;NA;NA;NA;NA;NA;NA;980000;980000;980000;980000;NA;NA;980000;980000;980000;980000;NA;NA;NA;NA;931000;931000;NA;NA;NA;NA;931000;931000;NA;931000;931000;NA;NA;NA;NA;NA;NA;NA;NA;NA;NA;931000;931000;NA;NA;NA;931000;931000;NA;931000;931000;NA;931000;931000;980000;980000;980000;NA;NA;NA;NA;931000;931000;NA;93100…
NA;NA;NA;NA;NA;NA;NA;NA;NA;931000;931000;931000;NA;931000;NA;NA;NA;NA;980000;NA;980000;NA;980000;NA;NA;NA;NA;NA;NA;NA;NA;NA;980000;980000;980000;980000;NA;NA;980000;980000;980000;980000;NA;NA;NA;NA;931000;931000;NA;NA;900000;NA;NA;NA;NA;931000;931000;NA;NA;NA;NA;931000;931000;NA;NA;NA;NA;931000;931000;NA;NA;NA;931000;931000;NA;931000;931000;NA;931000;931000;980000;980000;980000;NA;931000;931000;N…
NA;NA;NA;NA;NA;NA;NA;NA;NA;NA;NA;NA;NA;NA;NA;NA;NA;NA;980000;NA;980000;NA;980000;NA;NA;NA;NA;NA;NA;NA;NA;NA;980000;980000;980000;980000;NA;NA;980000;980000;980000;980000;NA;NA;NA;NA;931000;931000;NA;NA;900000;NA;NA;NA;NA;931000;931000;NA;NA;NA;NA;NA;NA;NA;NA;NA;NA;NA;NA;NA;NA;NA;931000;931000;NA;931000;931000;NA;931000;931000;980000;980000;980000;NA;NA;NA;NA;931000;931000;NA;931000;931000;NA;9310…
NA;NA;NA;NA;NA;NA;NA;NA;NA;NA;NA;NA;NA;NA;NA;NA;NA;NA;980000;900000;980000;NA;980000;NA;NA;NA;NA;NA;NA;NA;NA;NA;980000;980000;980000;980000;NA;NA;980000;980000;980000;980000;NA;NA;NA;NA;931000;931000;NA;NA;NA;NA;NA;NA;NA;931000;931000;NA;NA;NA;NA;931000;931000;NA;NA;NA;NA;931000;931000;NA;NA;NA;931000;931000;NA;931000;931000;NA;931000;931000;980000;980000;980000;NA;931000;931000;NA;931000;931000;…	00E+05;9	00E+05;980000;980000;980000;980000;980000;980000;980000;980000;980000;980000;980000;980000;980000;980000;980000;980000;980000;980000;980000;980000;980000;980000;980000;980000;980000;980000;980000;980000;980000;980000;980000;980000;980000;980000;980000;980000;980000;980000;NA;NA;NA;NA;NA;NA;NA;NA;NA;NA;NA;NA;980000;980000;980000;980000;980000;980000;980000;980000;980000;980000;NA;NA;NA;NA;NA;NA;NA…
NA;NA;NA;NA;NA;NA;NA;NA;NA;931000;NA;NA;NA;NA;NA;NA;NA;NA;980000;NA;980000;NA;980000;NA;NA;NA;NA;NA;NA;NA;NA;NA;980000;980000;980000;980000;NA;NA;980000;980000;980000;980000;NA;NA;NA;NA;NA;NA;NA;931000;931000;NA;NA;NA;NA;931000;931000;NA;931000;931000;NA;NA;NA;NA;931000;931000;NA;NA;NA;NA;NA;NA;931000;931000;NA;931000;931000;NA;931000;931000;980000;980000;980000;NA;931000;931000;NA;931000;931000;…
NA;NA;NA;NA;NA;NA;NA;NA;NA;931000;931000;931000;NA;931000;NA;NA;NA;NA;980000;NA;980000;NA;980000;NA;NA;960000;NA;NA;960000;NA;NA;NA;980000;980000;980000;980000;NA;NA;980000;980000;980000;980000;NA;NA;NA;NA;931000;931000;NA;NA;NA;NA;NA;NA;NA;931000;931000;NA;NA;NA;NA;931000;931000;NA;NA;NA;NA;931000;931000;NA;NA;NA;931000;931000;NA;931000;931000;NA;931000;931000;980000;980000;980000;NA;931000;9310…
NA;NA;NA;NA;NA;NA;NA;NA;NA;931000;NA;NA;NA;NA;NA;NA;NA;NA;980000;NA;980000;NA;980000;NA;NA;NA;NA;900000;960000;NA;NA;NA;980000;980000;980000;980000;NA;NA;980000;980000;980000;980000;NA;NA;NA;NA;931000;931000;NA;NA;NA;NA;NA;NA;NA;931000;931000;NA;931000;931000;NA;931000;931000;NA;931000;931000;NA;931000;931000;NA;931000;NA;931000;931000;NA;931000;931000;NA;931000;931000;980000;980000;980000;NA;931…
NA;NA;NA;NA;NA;NA;NA;NA;NA;931000;NA;NA;NA;931000;NA;NA;NA;NA;980000;NA;980000;NA;980000;NA;NA;NA;NA;NA;NA;NA;NA;NA;980000;980000;980000;980000;NA;NA;980000;980000;980000;980000;NA;NA;NA;NA;931000;931000;NA;NA;NA;NA;931000;931000;NA;931000;931000;NA;NA;NA;NA;931000;931000;NA;NA;NA;NA;931000;931000;NA;NA;NA;931000;931000;NA;931000;931000;NA;931000;931000;980000;980000;980000;NA;931000;931000;NA;93…
NA;NA;NA;NA;NA;NA;NA;NA;NA;931000;931000;931000;NA;931000;NA;NA;NA;NA;980000;NA;980000;NA;980000;NA;NA;NA;NA;NA;NA;NA;NA;NA;980000;980000;980000;980000;NA;NA;980000;980000;980000;980000;NA;NA;NA;NA;931000;931000;NA;931000;931000;NA;NA;NA;NA;931000;931000;NA;NA;NA;NA;931000;931000;NA;NA;9	00E+05;NA;931000;931000;NA;NA;NA;931000;931000;NA;931000;931000;NA;931000;931000;980000;980000;980000;NA;931000;931000;NA;931000;931000;NA;931000;931000;NA;931000;931000;NA;931000;931000;NA;NA;NA;NA;NA;NA;NA;900000;NA;NA;NA;NA;NA;980000;NA;NA;9	00E+05;NA;NA;980000;980000;980000;980000;980000;980000;980000;980000;980000;980000;980000;980000;980000;980000;980000;980000;980000;980000;980000;980000;980000;980000;980000;980000;980000;980000;980000;980000;980000;980000;980000;980000;980000;980000;980000;980000;980000;980000;NA;NA;NA;NA;NA;NA;NA;NA;NA;NA;NA;NA;980000;980000;980000;980000;980000;980000;980000;980000;980000;980000;NA;NA;NA;NA;NA…
NA;NA;NA;NA;NA;NA;NA;NA;NA;NA;NA;NA;NA;931000;NA;NA;NA;NA;980000;NA;980000;NA;980000;NA;NA;NA;NA;NA;NA;NA;NA;NA;980000;980000;980000;980000;NA;NA;980000;980000;980000;980000;NA;NA;NA;NA;931000;931000;NA;NA;NA;NA;931000;931000;NA;931000;931000;NA;NA;NA;NA;931000;931000;NA;NA;NA;NA;931000;931000;NA;NA;NA;931000;931000;NA;931000;931000;NA;931000;931000;980000;980000;980000;NA;931000;931000;NA;931000…
NA;NA;NA;NA;NA;NA;NA;NA;NA;931000;900000;NA;NA;NA;NA;NA;NA;NA;980000;NA;980000;NA;980000;NA;NA;NA;NA;NA;NA;NA;NA;NA;980000;980000;980000;980000;NA;NA;980000;980000;980000;980000;NA;900000;900000;NA;931000;931000;NA;NA;NA;NA;NA;NA;NA;931000;931000;NA;900000;900000;NA;931000;931000;NA;900000;9	00E+05;NA;931000;931000;NA;900000;NA;931000;931000;NA;931000;931000;NA;931000;931000;980000;980000;980000;NA;931000;931000;NA;931000;931000;NA;931000;931000;NA;931000;931000;NA;931000;931000;NA;NA;NA;NA;NA;NA;NA;NA;NA;NA;9	00E+05;NA;NA;980000;NA;900000;9	00E+05;NA;NA;980000;980000;980000;980000;980000;980000;980000;980000;980000;980000;980000;980000;980000;980000;980000;980000;980000;980000;980000;980000;980000;980000;980000;980000;980000;980000;980000;980000;980000;980000;980000;980000;980000;980000;980000;980000;980000;980000;NA;NA;NA;NA;NA;NA;NA;NA;NA;NA;NA;NA;980000;980000;980000;980000;980000;980000;980000;980000;980000;980000;NA;NA;NA;NA;NA…
NA;NA;NA;NA;NA;NA;NA;NA;NA;NA;NA;NA;NA;NA;NA;NA;NA;NA;980000;900000;980000;NA;980000;NA;NA;NA;NA;NA;NA;NA;NA;NA;980000;980000;980000;980000;NA;NA;980000;980000;980000;980000;NA;NA;NA;NA;931000;931000;NA;NA;NA;NA;931000;931000;NA;931000;931000;NA;931000;931000;NA;931000;931000;NA;931000;931000;NA;931000;931000;NA;931000;NA;931000;931000;NA;931000;931000;NA;931000;931000;980000;980000;980000;NA;931…	00E+05;9	00E+05;9	00E+05;9	00E+05;9	00E+05;980000;900000;NA;NA;9	00E+05;9	00E+05;980000;980000;980000;980000;980000;980000;980000;980000;980000;980000;980000;980000;980000;980000;980000;980000;980000;980000;980000;980000;980000;980000;980000;980000;980000;980000;980000;980000;980000;980000;980000;980000;980000;980000;980000;980000;980000;980000;NA;NA;NA;NA;NA;NA;NA;NA;NA;NA;NA;NA;980000;980000;980000;980000;980000;980000;980000;980000;980000;980000;NA;NA;NA;NA;NA;NA;NA…
NA;NA;NA;NA;NA;NA;NA;NA;NA;NA;NA;NA;NA;NA;NA;NA;NA;NA;980000;NA;980000;NA;980000;NA;NA;NA;NA;NA;NA;NA;NA;NA;980000;980000;980000;980000;NA;NA;980000;980000;980000;980000;NA;NA;NA;NA;931000;931000;NA;NA;NA;NA;NA;900000;NA;931000;931000;NA;931000;931000;NA;931000;931000;NA;931000;931000;NA;931000;931000;NA;931000;NA;931000;931000;NA;931000;931000;NA;931000;931000;980000;980000;980000;NA;931000;9310…
NA;NA;NA;NA;NA;NA;NA;NA;NA;NA;NA;NA;NA;NA;NA;NA;NA;NA;980000;NA;980000;NA;980000;NA;NA;NA;NA;NA;960000;NA;NA;NA;980000;980000;980000;980000;NA;NA;980000;980000;980000;980000;NA;NA;NA;NA;931000;931000;NA;NA;NA;NA;NA;NA;NA;931000;931000;NA;NA;NA;NA;931000;931000;NA;NA;NA;NA;931000;931000;NA;NA;NA;931000;931000;NA;931000;931000;NA;931000;931000;980000;980000;980000;NA;931000;931000;NA;931000;931000;…
NA;NA;NA;NA;NA;NA;NA;NA;NA;NA;NA;NA;NA;931000;NA;NA;NA;NA;980000;900000;980000;NA;980000;NA;NA;NA;NA;NA;NA;NA;NA;NA;980000;980000;980000;980000;NA;NA;980000;980000;980000;980000;NA;NA;NA;NA;931000;931000;NA;931000;931000;NA;NA;NA;NA;931000;931000;NA;NA;NA;NA;NA;NA;NA;NA;NA;NA;NA;NA;NA;NA;NA;931000;931000;NA;931000;931000;NA;931000;931000;980000;980000;980000;NA;NA;NA;NA;931000;931000;NA;931000;93…	00E+05;9	00E+05;980000;980000;980000;980000;980000;980000;980000;980000;980000;980000;980000;980000;980000;980000;980000;980000;980000;980000;980000;980000;980000;980000;980000;980000;980000;980000;980000;980000;980000;980000;980000;980000;980000;980000;980000;980000;980000;980000;NA;NA;NA;NA;NA;NA;NA;NA;NA;NA;NA;NA;980000;980000;980000;980000;980000;980000;980000;980000;980000;980000;NA;NA;NA;NA;NA;NA;NA…
NA;NA;NA;NA;NA;NA;NA;NA;NA;931000;931000;931000;NA;NA;NA;NA;NA;NA;980000;NA;980000;NA;980000;NA;NA;NA;NA;NA;NA;NA;NA;NA;980000;980000;980000;980000;NA;NA;980000;980000;980000;980000;NA;931000;931000;NA;931000;931000;NA;931000;931000;NA;NA;900000;NA;931000;931000;NA;NA;NA;NA;931000;931000;NA;NA;NA;NA;931000;931000;NA;NA;NA;931000;931000;NA;931000;931000;NA;931000;931000;980000;980000;980000;NA;931…
NA;NA;NA;NA;NA;NA;NA;NA;NA;NA;NA;NA;NA;NA;NA;NA;NA;NA;980000;NA;980000;NA;980000;NA;NA;NA;NA;900000;NA;NA;NA;NA;980000;980000;980000;980000;NA;NA;980000;980000;980000;980000;NA;NA;900000;NA;931000;931000;NA;NA;NA;NA;900000;900000;NA;931000;931000;NA;931000;931000;NA;931000;931000;NA;931000;931000;NA;931000;931000;NA;931000;NA;931000;931000;NA;931000;931000;NA;931000;931000;980000;980000;980000;NA…
NA;NA;NA;NA;NA;NA;NA;NA;NA;931000;NA;NA;NA;NA;NA;NA;NA;NA;980000;NA;980000;NA;980000;NA;NA;NA;NA;NA;NA;NA;NA;NA;980000;980000;980000;980000;NA;NA;980000;980000;980000;980000;NA;NA;NA;NA;NA;NA;NA;NA;NA;NA;NA;NA;NA;931000;931000;NA;NA;NA;NA;NA;NA;NA;NA;NA;NA;931000;931000;NA;NA;NA;931000;931000;NA;931000;931000;NA;931000;931000;980000;980000;980000;NA;931000;931000;NA;931000;931000;NA;931000;931000…
NA;NA;NA;NA;NA;NA;NA;NA;NA;931000;931000;931000;NA;NA;NA;NA;NA;NA;980000;NA;980000;NA;980000;NA;NA;NA;NA;NA;NA;NA;NA;NA;980000;980000;980000;980000;NA;NA;980000;980000;980000;980000;NA;NA;NA;NA;931000;931000;NA;NA;NA;NA;931000;931000;NA;931000;931000;NA;NA;NA;NA;NA;NA;NA;NA;NA;NA;NA;NA;NA;NA;NA;931000;931000;NA;931000;931000;NA;931000;931000;980000;980000;980000;NA;931000;931000;NA;931000;931000;…
NA;NA;NA;NA;NA;NA;NA;NA;NA;NA;NA;NA;NA;NA;NA;NA;NA;NA;980000;NA;980000;NA;980000;NA;NA;NA;NA;NA;NA;NA;NA;NA;980000;980000;980000;980000;NA;NA;980000;980000;980000;980000;NA;NA;NA;NA;931000;931000;NA;NA;900000;NA;931000;931000;NA;931000;931000;900000;900000;900000;NA;931000;931000;NA;NA;9	00E+05;NA;931000;931000;900000;NA;NA;931000;931000;NA;931000;931000;NA;931000;931000;980000;980000;980000;NA;931000;931000;NA;931000;931000;NA;931000;931000;NA;931000;931000;NA;931000;931000;NA;NA;NA;NA;NA;NA;NA;NA;NA;NA;NA;NA;NA;980000;NA;NA;NA;NA;NA;980000;980000;980000;980000;980000;980000;980000;980000;980000;980000;980000;980000;980000;980000;980000;980000;980000;980000;980000;980000;980000;…
NA;NA;NA;NA;NA;NA;NA;NA;NA;931000;931000;931000;NA;NA;NA;NA;NA;NA;980000;NA;980000;NA;980000;NA;NA;NA;NA;NA;NA;NA;NA;NA;980000;980000;980000;980000;NA;NA;980000;980000;980000;980000;NA;NA;NA;NA;931000;931000;NA;931000;931000;NA;NA;900000;NA;931000;931000;NA;931000;931000;NA;NA;NA;NA;931000;931000;NA;NA;NA;NA;NA;NA;931000;931000;NA;931000;931000;NA;931000;931000;980000;980000;980000;NA;931000;9310…
NA;NA;NA;NA;NA;NA;NA;NA;NA;NA;NA;NA;NA;931000;NA;NA;NA;NA;980000;NA;980000;NA;980000;NA;NA;NA;NA;NA;NA;NA;NA;NA;980000;980000;980000;980000;NA;NA;980000;980000;980000;980000;NA;NA;NA;NA;931000;931000;NA;931000;931000;NA;931000;931000;NA;931000;931000;NA;931000;931000;NA;NA;NA;NA;931000;931000;NA;NA;NA;NA;NA;NA;931000;931000;NA;931000;931000;NA;931000;931000;980000;980000;980000;NA;931000;931000;N…
NA;NA;NA;NA;NA;NA;NA;NA;NA;931000;900000;NA;NA;NA;NA;NA;NA;NA;980000;NA;980000;NA;980000;NA;NA;NA;NA;NA;NA;NA;NA;NA;980000;980000;980000;980000;NA;NA;980000;980000;980000;980000;NA;NA;NA;NA;931000;931000;NA;NA;NA;NA;NA;NA;NA;931000;931000;NA;931000;931000;NA;NA;NA;NA;931000;931000;NA;NA;NA;NA;NA;NA;931000;931000;NA;931000;931000;NA;931000;931000;980000;980000;980000;NA;931000;931000;NA;931000;931…
NA;NA;NA;NA;NA;NA;NA;NA;NA;NA;NA;NA;NA;931000;931000;NA;NA;NA;980000;NA;980000;NA;980000;NA;NA;NA;NA;NA;NA;NA;NA;NA;980000;980000;980000;980000;NA;NA;980000;980000;980000;980000;NA;NA;NA;NA;931000;931000;NA;931000;931000;NA;NA;NA;NA;931000;931000;NA;931000;931000;NA;931000;931000;NA;931000;931000;NA;931000;931000;NA;931000;NA;931000;931000;NA;931000;931000;NA;931000;931000;980000;980000;980000;NA…
NA;NA;NA;NA;NA;NA;NA;NA;NA;NA;NA;NA;NA;NA;NA;NA;NA;NA;980000;NA;980000;NA;980000;NA;NA;NA;NA;NA;NA;NA;NA;NA;980000;980000;980000;980000;NA;NA;980000;980000;980000;980000;NA;NA;NA;NA;931000;931000;NA;NA;NA;NA;NA;NA;NA;931000;931000;NA;NA;NA;NA;931000;931000;NA;NA;NA;NA;931000;931000;NA;NA;NA;931000;931000;NA;931000;931000;NA;931000;931000;980000;980000;980000;NA;NA;NA;NA;931000;931000;NA;931000;93…
NA;NA;NA;NA;NA;NA;NA;NA;NA;931000;931000;931000;NA;931000;NA;NA;NA;NA;980000;NA;980000;NA;980000;NA;NA;NA;NA;NA;NA;NA;NA;NA;980000;980000;980000;980000;NA;NA;980000;980000;980000;980000;NA;NA;900000;NA;931000;931000;NA;900000;900000;NA;NA;NA;NA;931000;931000;NA;931000;931000;NA;931000;931000;NA;931000;931000;NA;931000;931000;NA;931000;NA;931000;931000;NA;931000;931000;NA;931000;931000;980000;9800…
NA;NA;NA;NA;NA;NA;NA;NA;NA;NA;900000;900000;NA;NA;NA;NA;NA;NA;980000;NA;980000;NA;980000;NA;NA;NA;NA;NA;NA;NA;NA;NA;980000;980000;980000;980000;NA;NA;980000;980000;980000;980000;NA;NA;900000;NA;931000;931000;NA;NA;900000;NA;900000;NA;NA;931000;931000;NA;NA;NA;NA;NA;NA;NA;NA;NA;NA;931000;931000;NA;NA;NA;931000;931000;NA;931000;931000;NA;931000;931000;980000;980000;980000;NA;931000;931000;NA;931000…
NA;NA;NA;NA;NA;NA;NA;NA;NA;931000;931000;931000;NA;931000;931000;NA;NA;NA;980000;NA;980000;NA;980000;NA;NA;NA;NA;NA;NA;NA;NA;NA;980000;980000;980000;980000;NA;NA;980000;980000;980000;980000;NA;NA;NA;NA;931000;931000;NA;NA;NA;NA;NA;NA;NA;931000;931000;NA;NA;NA;NA;931000;931000;NA;NA;NA;NA;931000;931000;NA;NA;NA;931000;931000;NA;931000;931000;NA;931000;931000;980000;980000;980000;NA;931000;931000;N…
NA;NA;NA;NA;NA;NA;NA;NA;NA;931000;931000;931000;NA;NA;NA;NA;NA;NA;980000;NA;980000;NA;980000;NA;NA;NA;NA;NA;NA;NA;NA;NA;980000;980000;980000;980000;NA;NA;980000;980000;980000;980000;NA;NA;NA;NA;931000;931000;NA;NA;900000;NA;931000;931000;NA;931000;931000;NA;NA;NA;NA;9	00E+05;900000;NA;900000;9	00E+05;NA;931000;931000;NA;900008;NA;931000;931000;NA;931000;931000;NA;931000;931000;980000;980000;980000;NA;931000;931000;NA;931000;931000;NA;931000;931000;NA;931000;931000;NA;931000;931000;NA;NA;NA;NA;NA;NA;NA;900000;NA;NA;NA;NA;NA;980000;NA;NA;9	00E+05;NA;NA;980000;980000;980000;980000;980000;980000;980000;980000;980000;980000;980000;980000;980000;980000;980000;980000;980000;980000;980000;980000;980000;980000;980000;980000;980000;980000;980000;980000;980000;980000;980000;980000;980000;980000;980000;980000;980000;980000;NA;NA;NA;NA;NA;NA;NA;NA;NA;NA;NA;NA;980000;980000;980000;980000;980000;980000;980000;980000;980000;980000;NA;NA;NA;NA;NA…
NA;NA;NA;NA;NA;NA;NA;NA;NA;NA;NA;900000;NA;931000;NA;NA;NA;NA;980000;NA;980000;NA;980000;NA;NA;NA;NA;NA;NA;NA;NA;NA;980000;980000;980000;980000;NA;NA;980000;980000;980000;980000;NA;NA;NA;NA;931000;931000;NA;NA;NA;NA;NA;NA;NA;931000;931000;NA;NA;NA;NA;931000;931000;NA;NA;NA;NA;931000;931000;NA;NA;NA;931000;931000;NA;931000;931000;NA;931000;931000;980000;980000;980000;NA;931000;931000;NA;931000;931…
NA;NA;NA;NA;NA;NA;NA;NA;NA;NA;NA;NA;NA;NA;NA;NA;NA;NA;980000;NA;980000;NA;980000;NA;NA;NA;NA;NA;NA;NA;NA;NA;980000;980000;980000;980000;NA;NA;980000;980000;980000;980000;NA;931000;931000;NA;931000;931000;NA;NA;NA;NA;931000;931000;NA;931000;931000;NA;NA;NA;NA;931000;931000;NA;NA;NA;NA;931000;931000;NA;NA;NA;931000;931000;NA;931000;931000;NA;931000;931000;980000;980000;980000;NA;931000;931000;NA;93…
NA;NA;NA;NA;NA;NA;NA;NA;NA;NA;900000;900000;NA;NA;NA;NA;NA;NA;980000;NA;980000;NA;980000;NA;NA;NA;NA;NA;NA;NA;NA;NA;980000;980000;980000;980000;NA;NA;980000;980000;980000;980000;900000;900000;900000;NA;931000;931000;900000;900000;900000;900000;900000;900000;NA;931000;931000;900000;900000;900000;NA;931000;931000;NA;NA;9	00E+05;NA;931000;931000;900000;NA;NA;931000;931000;NA;931000;931000;NA;931000;931000;980000;980000;980000;NA;931000;931000;NA;931000;931000;NA;931000;931000;NA;931000;931000;NA;931000;931000;NA;NA;NA;NA;NA;NA;NA;900000;NA;NA;NA;NA;NA;980000;NA;NA;NA;NA;NA;980000;980000;980000;980000;980000;980000;980000;980000;980000;980000;980000;980000;980000;980000;980000;980000;980000;980000;980000;980000;980…
NA;NA;NA;NA;NA;NA;NA;NA;NA;931000;NA;NA;NA;NA;NA;NA;NA;NA;980000;NA;980000;NA;980000;NA;NA;NA;NA;NA;NA;NA;NA;NA;980000;980000;980000;980000;NA;NA;980000;980000;980000;980000;NA;NA;NA;NA;931000;931000;NA;NA;NA;NA;NA;NA;NA;931000;931000;NA;931000;931000;NA;NA;NA;NA;931000;931000;NA;NA;NA;NA;NA;NA;931000;931000;NA;931000;931000;NA;931000;931000;980000;980000;980000;NA;931000;931000;NA;931000;931000;…
NA;NA;NA;NA;NA;NA;NA;NA;NA;NA;NA;900000;NA;NA;NA;NA;NA;NA;980000;NA;980000;NA;980000;NA;NA;NA;NA;NA;NA;NA;NA;960000;980000;980000;980000;980000;NA;NA;980000;980000;980000;980000;NA;NA;NA;NA;931000;931000;NA;NA;NA;NA;931000;931000;NA;931000;931000;NA;NA;NA;NA;NA;NA;NA;NA;NA;NA;931000;931000;NA;NA;NA;931000;931000;NA;931000;931000;NA;931000;931000;980000;980000;980000;NA;931000;931000;NA;931000;931…
NA;NA;NA;NA;NA;NA;NA;NA;NA;931000;NA;NA;NA;931000;NA;NA;NA;NA;980000;900000;980000;NA;980000;NA;NA;NA;NA;NA;NA;NA;NA;NA;980000;980000;980000;980000;NA;NA;980000;980000;980000;980000;NA;NA;NA;NA;NA;NA;NA;NA;NA;NA;931000;931000;NA;931000;931000;NA;NA;NA;NA;NA;NA;NA;NA;NA;NA;931000;931000;NA;NA;NA;931000;931000;NA;931000;931000;NA;931000;931000;980000;980000;980000;NA;931000;931000;NA;931000;931000;…
NA;NA;NA;NA;NA;NA;NA;NA;NA;931000;931000;931000;NA;NA;NA;NA;NA;NA;980000;NA;980000;NA;980000;NA;NA;NA;NA;NA;960000;NA;NA;NA;980000;980000;980000;980000;NA;NA;980000;980000;980000;980000;NA;900000;NA;NA;931000;931000;NA;NA;900000;NA;NA;NA;NA;931000;931000;NA;NA;900000;NA;931000;931000;NA;900000;9	00E+05;NA;931000;931000;NA;900000;NA;931000;931000;NA;931000;931000;NA;931000;931000;980000;980000;980000;NA;931000;931000;NA;931000;931000;NA;931000;931000;NA;931000;931000;NA;931000;931000;NA;NA;NA;NA;NA;NA;NA;900000;NA;NA;NA;NA;NA;980000;NA;NA;NA;9	00E+05;9	00E+05;980000;980000;980000;980000;980000;980000;980000;980000;980000;980000;980000;980000;980000;980000;980000;980000;980000;980000;980000;980000;980000;980000;980000;980000;980000;980000;980000;980000;980000;980000;980000;980000;980000;980000;980000;980000;980000;980000;NA;NA;NA;NA;NA;NA;NA;NA;NA;NA;NA;NA;980000;980000;980000;980000;980000;980000;980000;980000;980000;980000;NA;NA;NA;NA;NA;NA;NA…
NA;NA;NA;NA;NA;NA;NA;NA;NA;931000;NA;NA;NA;931000;931000;NA;NA;NA;980000;900000;980000;NA;980000;NA;NA;NA;NA;NA;NA;NA;NA;NA;980000;980000;980000;980000;NA;NA;980000;980000;980000;980000;NA;NA;NA;NA;931000;931000;NA;NA;900000;NA;931000;931000;NA;931000;931000;NA;NA;NA;NA;931000;931000;NA;NA;NA;NA;931000;931000;NA;NA;NA;931000;931000;NA;931000;931000;NA;931000;931000;980000;980000;980000;NA;931000;…	00E+05;NA;NA;980000;NA;NA;NA;NA;9	00E+05;980000;980000;980000;980000;980000;980000;980000;980000;980000;980000;980000;980000;980000;980000;980000;980000;980000;980000;980000;980000;980000;980000;980000;980000;980000;980000;980000;980000;980000;980000;980000;980000;980000;980000;980000;980000;980000;980000;NA;NA;NA;NA;NA;NA;NA;NA;NA;NA;NA;NA;980000;980000;980000;980000;980000;980000;980000;980000;980000;980000;NA;NA;NA;NA;NA;NA;NA…
NA;NA;NA;NA;NA;NA;NA;NA;NA;NA;NA;NA;NA;NA;931000;NA;NA;NA;980000;NA;980000;NA;980000;NA;NA;NA;NA;NA;NA;960000;NA;NA;980000;980000;980000;980000;NA;NA;980000;980000;980000;980000;NA;NA;NA;NA;NA;NA;NA;NA;NA;NA;NA;NA;NA;931000;931000;NA;931000;931000;NA;NA;NA;NA;931000;931000;NA;NA;NA;NA;NA;NA;931000;931000;NA;931000;931000;NA;931000;931000;980000;980000;980000;NA;931000;931000;NA;931000;931000;NA;9…
NA;NA;NA;NA;NA;NA;NA;NA;NA;NA;NA;NA;NA;931000;NA;NA;NA;NA;980000;NA;980000;NA;980000;NA;NA;NA;NA;NA;NA;NA;NA;NA;980000;980000;980000;980000;NA;NA;980000;980000;980000;980000;NA;NA;NA;NA;931000;931000;NA;NA;NA;NA;931000;931000;NA;931000;931000;NA;NA;NA;NA;NA;NA;NA;NA;NA;NA;NA;NA;NA;NA;NA;931000;931000;NA;931000;931000;NA;931000;931000;980000;980000;980000;NA;NA;NA;NA;931000;931000;NA;931000;931000…
NA;NA;NA;NA;NA;NA;NA;NA;NA;NA;NA;NA;NA;NA;NA;NA;NA;NA;980000;NA;980000;NA;980000;NA;NA;NA;NA;NA;NA;NA;NA;NA;980000;980000;980000;980000;NA;NA;980000;980000;980000;980000;NA;NA;NA;NA;NA;NA;NA;NA;NA;NA;NA;NA;NA;931000;931000;NA;NA;NA;NA;NA;NA;NA;NA;NA;NA;931000;931000;NA;NA;NA;931000;931000;NA;931000;931000;NA;931000;931000;980000;980000;980000;NA;931000;931000;NA;931000;931000;NA;931000;931000;NA;…
NA;NA;NA;NA;NA;NA;NA;NA;NA;NA;NA;NA;NA;NA;NA;NA;NA;NA;980000;900000;980000;NA;980000;NA;NA;NA;NA;NA;NA;NA;NA;NA;980000;980000;980000;980000;NA;NA;980000;980000;980000;980000;NA;NA;NA;NA;931000;931000;NA;931000;931000;NA;931000;931000;NA;931000;931000;NA;NA;900000;NA;931000;931000;NA;900000;9	00E+05;NA;931000;931000;NA;900000;NA;931000;931000;NA;931000;931000;NA;931000;931000;980000;980000;980000;NA;931000;931000;NA;931000;931000;NA;931000;931000;NA;931000;931000;NA;931000;931000;NA;NA;NA;NA;NA;NA;NA;900000;NA;NA;NA;NA;NA;980000;NA;NA;NA;NA;NA;980000;980000;980000;980000;980000;980000;980000;980000;980000;980000;980000;980000;980000;980000;980000;980000;980000;980000;980000;980000;980…
NA;NA;NA;NA;NA;NA;NA;NA;NA;NA;NA;NA;NA;NA;NA;NA;NA;NA;980000;NA;980000;NA;980000;NA;NA;NA;NA;NA;NA;NA;NA;NA;980000;980000;980000;980000;NA;NA;980000;980000;980000;980000;NA;NA;NA;NA;931000;931000;NA;931000;931000;NA;NA;NA;NA;931000;931000;NA;931000;931000;NA;931000;931000;NA;931000;931000;NA;931000;931000;NA;931000;NA;931000;931000;NA;931000;931000;NA;931000;931000;980000;980000;980000;NA;931000;…
NA;NA;NA;NA;NA;NA;NA;NA;NA;NA;NA;900000;NA;NA;NA;NA;NA;NA;980000;NA;980000;NA;980000;NA;NA;NA;NA;NA;NA;NA;NA;NA;980000;980000;980000;980000;NA;NA;980000;980000;980000;980000;NA;NA;NA;NA;931000;931000;NA;NA;NA;NA;931000;931000;NA;NA;NA;NA;NA;NA;NA;931000;931000;NA;NA;NA;NA;931000;931000;NA;NA;NA;931000;931000;NA;931000;931000;NA;931000;931000;980000;980000;980000;NA;931000;931000;NA;931000;931000;…	00E+05;NA;NA;980000;980000;980000;980000;980000;980000;980000;980000;980000;980000;980000;980000;980000;980000;980000;980000;980000;980000;980000;980000;980000;980000;980000;980000;980000;980000;980000;980000;980000;980000;980000;980000;980000;980000;980000;980000;980000;980000;NA;NA;NA;NA;NA;NA;NA;NA;NA;NA;NA;NA;980000;980000;980000;980000;980000;980000;980000;980000;980000;980000;NA;NA;NA;NA;NA…
NA;NA;NA;NA;NA;NA;NA;NA;NA;NA;NA;NA;NA;NA;NA;NA;NA;NA;980000;900000;980000;NA;980000;NA;NA;NA;NA;NA;NA;NA;NA;NA;980000;980000;980000;980000;NA;NA;980000;980000;980000;980000;NA;NA;NA;NA;931000;931000;NA;NA;NA;NA;NA;NA;NA;931000;931000;900000;900000;900000;NA;931000;931000;NA;NA;9	00E+05;NA;931000;931000;900000;NA;NA;931000;931000;NA;931000;931000;NA;931000;931000;980000;980000;980000;NA;931000;931000;NA;931000;931000;NA;931000;931000;NA;931000;931000;NA;931000;931000;NA;NA;NA;NA;NA;NA;NA;NA;NA;NA;NA;NA;NA;980000;NA;NA;NA;NA;NA;980000;980000;980000;980000;980000;980000;980000;980000;980000;980000;980000;980000;980000;980000;980000;980000;980000;980000;980000;980000;980000;…
NA;NA;NA;NA;NA;NA;NA;NA;NA;NA;NA;900000;NA;NA;NA;NA;NA;NA;980000;NA;980000;NA;980000;NA;NA;NA;NA;NA;NA;NA;NA;NA;980000;980000;980000;980000;NA;NA;980000;980000;980000;980000;NA;NA;NA;NA;931000;931000;NA;NA;NA;NA;NA;NA;NA;931000;931000;NA;NA;NA;NA;931000;931000;NA;NA;NA;NA;931000;931000;NA;NA;NA;931000;931000;NA;931000;931000;NA;931000;931000;980000;980000;980000;NA;931000;931000;NA;931000;931000;…	00E+05;NA;NA;980000;980000;980000;980000;980000;980000;980000;980000;980000;980000;980000;980000;980000;980000;980000;980000;980000;980000;980000;980000;980000;980000;980000;980000;980000;980000;980000;980000;980000;980000;980000;980000;980000;980000;980000;980000;980000;980000;NA;NA;NA;NA;NA;NA;NA;NA;NA;NA;NA;NA;980000;980000;980000;980000;980000;980000;980000;980000;980000;980000;NA;NA;NA;NA;NA…
NA;NA;NA;NA;NA;NA;NA;NA;NA;931000;931000;931000;NA;931000;NA;NA;NA;NA;980000;NA;980000;NA;980000;NA;NA;NA;NA;NA;NA;NA;NA;NA;980000;980000;980000;980000;NA;NA;980000;980000;980000;980000;NA;NA;NA;NA;931000;931000;NA;931000;931000;NA;NA;NA;NA;931000;931000;NA;931000;931000;NA;931000;931000;NA;931000;931000;NA;931000;931000;NA;931000;NA;931000;931000;NA;931000;931000;NA;931000;931000;980000;980000;9…
NA;NA;NA;NA;NA;NA;NA;NA;NA;931000;931000;931000;NA;NA;NA;NA;NA;NA;980000;NA;980000;NA;980000;NA;NA;NA;NA;NA;NA;NA;NA;NA;980000;980000;980000;980000;NA;NA;980000;980000;980000;980000;NA;NA;NA;NA;931000;931000;NA;NA;900000;NA;931000;931000;NA;931000;931000;NA;931000;931000;NA;931000;931000;NA;931000;931000;NA;931000;931000;NA;931000;NA;931000;931000;NA;931000;931000;NA;931000;931000;980000;980000;9…
NA;NA;NA;NA;NA;NA;NA;NA;NA;931000;931000;931000;NA;NA;NA;NA;NA;NA;980000;NA;980000;NA;980000;NA;NA;NA;NA;NA;NA;NA;NA;NA;980000;980000;980000;980000;NA;NA;980000;980000;980000;980000;NA;NA;900000;NA;NA;NA;900000;900000;900000;NA;931000;931000;NA;931000;931000;NA;NA;NA;NA;NA;NA;NA;NA;NA;NA;931000;931000;NA;NA;NA;931000;931000;NA;931000;931000;NA;931000;931000;980000;980000;980000;NA;931000;931000;N…
NA;NA;NA;NA;NA;NA;NA;NA;NA;NA;NA;900000;NA;NA;931000;NA;NA;NA;980000;NA;980000;NA;980000;NA;NA;NA;NA;NA;NA;NA;NA;NA;980000;980000;980000;980000;NA;NA;980000;980000;980000;980000;NA;NA;NA;NA;931000;931000;NA;931000;931000;NA;900000;NA;NA;931000;931000;NA;NA;NA;NA;931000;931000;NA;NA;NA;NA;931000;931000;NA;NA;NA;931000;931000;NA;931000;931000;NA;931000;931000;980000;980000;980000;NA;NA;NA;NA;931000…	00E+05;NA;NA;980000;NA;NA;NA;NA;NA;980000;980000;980000;980000;980000;980000;980000;980000;980000;980000;980000;980000;980000;980000;980000;980000;980000;980000;980000;980000;980000;980000;980000;980000;980000;980000;980000;980000;980000;980000;980000;980000;980000;980000;980000;980000;980000;980000;NA;NA;NA;NA;NA;NA;NA;NA;NA;NA;NA;NA;980000;980000;980000;980000;980000;980000;980000;980000;980000…
NA;NA;NA;NA;NA;NA;NA;NA;NA;NA;NA;NA;NA;NA;931000;NA;NA;NA;980000;NA;980000;NA;980000;NA;NA;NA;NA;NA;NA;NA;NA;NA;980000;980000;980000;980000;NA;NA;980000;980000;980000;980000;NA;NA;NA;NA;NA;NA;NA;900000;NA;NA;NA;NA;NA;931000;931000;NA;NA;NA;NA;9	00E+05;900000;NA;900000;9	00E+05;NA;931000;931000;NA;900006;NA;931000;931000;NA;931000;931000;NA;931000;931000;980000;980000;980000;NA;931000;931000;NA;931000;931000;NA;931000;931000;NA;931000;931000;NA;931000;931000;NA;NA;NA;NA;NA;NA;NA;900000;NA;NA;NA;NA;NA;980000;NA;NA;NA;NA;NA;980000;980000;980000;980000;980000;980000;980000;980000;980000;980000;980000;980000;980000;980000;980000;980000;980000;980000;980000;980000;980…
NA;NA;NA;NA;NA;NA;NA;NA;NA;931000;931000;931000;NA;931000;NA;NA;NA;NA;980000;NA;980000;NA;980000;NA;NA;NA;NA;NA;960000;NA;NA;NA;980000;980000;980000;980000;NA;NA;980000;980000;980000;980000;NA;NA;NA;NA;931000;931000;NA;NA;NA;NA;931000;931000;NA;931000;931000;NA;931000;931000;NA;931000;931000;NA;931000;931000;NA;931000;931000;NA;931000;NA;NA;NA;NA;931000;931000;NA;931000;931000;980000;980000;98000…
NA;NA;NA;NA;NA;NA;NA;NA;NA;NA;NA;NA;NA;NA;NA;NA;NA;NA;980000;900000;980000;NA;980000;NA;NA;NA;NA;NA;NA;NA;NA;NA;980000;980000;980000;980000;NA;NA;980000;980000;980000;980000;NA;NA;NA;NA;931000;931000;NA;NA;900000;NA;NA;NA;NA;931000;931000;NA;931000;931000;NA;931000;931000;NA;931000;931000;NA;931000;931000;NA;931000;NA;931000;931000;NA;931000;931000;NA;931000;931000;980000;980000;980000;NA;931000;…
NA;NA;NA;NA;NA;NA;NA;NA;NA;NA;NA;NA;NA;NA;NA;NA;NA;NA;980000;NA;980000;NA;980000;NA;NA;NA;NA;NA;NA;NA;NA;NA;980000;980000;980000;980000;NA;NA;980000;980000;980000;980000;NA;NA;NA;NA;931000;931000;NA;NA;NA;NA;NA;NA;NA;931000;931000;NA;NA;NA;NA;931000;931000;NA;NA;NA;NA;931000;931000;NA;NA;NA;931000;931000;NA;931000;931000;NA;931000;931000;980000;980000;980000;NA;931000;931000;NA;931000;931000;NA;9…
NA;NA;NA;NA;NA;NA;NA;NA;NA;NA;NA;NA;NA;NA;NA;NA;NA;NA;980000;NA;980000;NA;980000;NA;NA;NA;NA;NA;NA;NA;NA;NA;980000;980000;980000;980000;NA;NA;980000;980000;980000;980000;NA;NA;NA;NA;931000;931000;NA;NA;NA;NA;NA;NA;NA;931000;931000;NA;NA;NA;NA;931000;931000;NA;NA;NA;NA;931000;931000;NA;NA;NA;931000;931000;NA;931000;931000;NA;931000;931000;980000;980000;980000;NA;931000;931000;NA;931000;931000;NA;9…
NA;NA;NA;NA;NA;NA;NA;NA;NA;931000;931000;931000;NA;931000;NA;NA;NA;NA;980000;NA;980000;NA;980000;NA;NA;NA;NA;NA;NA;NA;NA;NA;980000;980000;980000;980000;NA;NA;980000;980000;980000;980000;NA;NA;NA;NA;NA;NA;NA;NA;NA;NA;NA;NA;NA;931000;931000;NA;NA;NA;NA;NA;NA;NA;NA;NA;NA;931000;931000;NA;NA;NA;931000;931000;NA;931000;931000;NA;931000;931000;980000;980000;980000;NA;931000;931000;NA;931000;931000;NA;9…
NA;NA;NA;NA;NA;NA;NA;NA;NA;931000;931000;931000;NA;931000;NA;NA;NA;NA;980000;NA;980000;NA;980000;NA;NA;NA;NA;NA;NA;NA;NA;NA;980000;980000;980000;980000;NA;NA;980000;980000;980000;980000;NA;NA;NA;NA;931000;931000;NA;NA;NA;NA;NA;NA;NA;931000;931000;NA;NA;NA;NA;931000;931000;NA;NA;NA;NA;931000;931000;NA;NA;NA;931000;931000;NA;931000;931000;NA;931000;931000;980000;980000;980000;NA;931000;931000;NA;93…	00E+05;9	00E+05;980000;980000;980000;980000;980000;980000;980000;980000;980000;980000;980000;980000;980000;980000;980000;980000;980000;980000;980000;980000;980000;980000;980000;980000;980000;980000;980000;980000;980000;980000;980000;980000;980000;980000;980000;980000;980000;980000;NA;NA;NA;NA;NA;NA;NA;NA;NA;NA;NA;NA;980000;980000;980000;980000;980000;980000;980000;980000;980000;980000;NA;NA;NA;NA;NA;NA;NA…
NA;NA;NA;NA;NA;NA;NA;NA;NA;NA;NA;NA;NA;NA;NA;NA;NA;NA;980000;NA;980000;NA;980000;NA;NA;NA;NA;NA;NA;NA;NA;NA;980000;980000;980000;980000;NA;NA;980000;980000;980000;980000;NA;NA;NA;NA;NA;NA;NA;NA;NA;NA;931000;931000;NA;931000;931000;NA;NA;NA;NA;931000;931000;NA;NA;NA;NA;931000;931000;NA;NA;NA;931000;931000;NA;931000;931000;NA;931000;931000;980000;980000;980000;NA;931000;931000;NA;931000;931000;NA;9…
NA;NA;NA;NA;NA;NA;NA;NA;NA;NA;NA;NA;NA;931000;NA;NA;NA;NA;980000;NA;980000;NA;980000;NA;NA;NA;NA;NA;NA;NA;NA;NA;980000;980000;980000;980000;NA;NA;980000;980000;980000;980000;NA;NA;NA;NA;931000;931000;NA;NA;NA;NA;NA;NA;NA;931000;931000;NA;NA;NA;NA;931000;931000;NA;NA;NA;NA;931000;931000;NA;NA;NA;931000;931000;NA;931000;931000;NA;931000;931000;980000;980000;980000;NA;931000;931000;NA;931000;931000;…
NA;NA;NA;NA;NA;NA;NA;NA;NA;NA;NA;NA;NA;NA;NA;NA;NA;NA;980000;NA;980000;NA;980000;NA;NA;NA;NA;NA;NA;NA;960000;NA;980000;980000;980000;980000;NA;960000;980000;980000;980000;980000;NA;NA;NA;NA;931000;931000;NA;NA;NA;NA;NA;NA;NA;931000;931000;NA;931000;931000;NA;NA;NA;NA;931000;931000;NA;NA;NA;NA;NA;NA;931000;931000;NA;NA;NA;NA;NA;NA;980000;980000;980000;NA;931000;931000;NA;931000;931000;NA;931000;93…
NA;NA;NA;NA;NA;NA;NA;NA;NA;NA;NA;900000;NA;931000;931000;NA;NA;NA;980000;NA;980000;NA;980000;NA;NA;NA;NA;NA;NA;NA;NA;NA;980000;980000;980000;980000;NA;NA;980000;980000;980000;980000;NA;NA;NA;NA;931000;931000;NA;NA;NA;NA;NA;NA;NA;931000;931000;NA;NA;NA;NA;931000;931000;NA;NA;NA;NA;931000;931000;NA;NA;NA;931000;931000;NA;931000;931000;NA;931000;931000;980000;980000;980000;NA;931000;931000;NA;931000…
NA;NA;NA;NA;NA;NA;NA;NA;NA;931000;931000;931000;NA;931000;NA;NA;NA;NA;980000;NA;980000;NA;980000;NA;NA;NA;NA;NA;NA;NA;NA;NA;980000;980000;980000;980000;NA;NA;980000;980000;980000;980000;NA;NA;NA;NA;931000;931000;NA;NA;NA;NA;NA;NA;NA;931000;931000;NA;NA;NA;NA;931000;931000;NA;NA;9	00E+05;NA;931000;931000;NA;NA;NA;931000;931000;NA;931000;931000;NA;931000;931000;980000;980000;980000;NA;931000;931000;NA;931000;931000;NA;931000;931000;NA;931000;931000;NA;931000;931000;NA;NA;NA;NA;NA;NA;NA;NA;NA;NA;NA;NA;NA;980000;NA;NA;NA;NA;NA;980000;980000;980000;980000;980000;980000;980000;980000;980000;980000;980000;980000;980000;980000;980000;980000;980000;980000;980000;980000;980000;9800…
NA;NA;NA;NA;NA;NA;NA;NA;NA;NA;NA;NA;NA;931000;NA;NA;NA;NA;980000;NA;980000;NA;980000;NA;NA;NA;NA;NA;NA;NA;NA;NA;980000;980000;980000;980000;NA;NA;980000;980000;980000;980000;NA;NA;NA;NA;931000;931000;NA;931000;931000;NA;931000;931000;NA;931000;931000;NA;931000;931000;NA;931000;931000;NA;931000;931000;NA;931000;931000;NA;931000;NA;931000;931000;NA;931000;931000;NA;931000;931000;980000;980000;98000…
NA;NA;NA;NA;NA;NA;NA;NA;NA;931000;NA;NA;NA;NA;NA;NA;NA;NA;980000;NA;980000;NA;980000;NA;NA;NA;NA;NA;NA;NA;NA;NA;980000;980000;980000;980000;NA;NA;980000;980000;980000;980000;NA;NA;NA;NA;931000;931000;NA;NA;NA;NA;NA;NA;NA;931000;931000;NA;NA;NA;NA;NA;NA;NA;NA;NA;NA;931000;931000;NA;NA;NA;931000;931000;NA;931000;931000;NA;931000;931000;980000;980000;980000;NA;931000;931000;NA;931000;931000;NA;93100…
NA;NA;NA;NA;NA;NA;NA;NA;NA;931000;931000;931000;NA;NA;NA;NA;NA;NA;980000;900000;980000;NA;980000;NA;NA;NA;NA;NA;NA;NA;NA;NA;980000;980000;980000;980000;NA;NA;980000;980000;980000;980000;NA;NA;NA;NA;931000;931000;NA;NA;NA;NA;NA;NA;NA;931000;931000;NA;931000;931000;NA;NA;NA;NA;931000;931000;NA;NA;NA;NA;NA;NA;931000;931000;NA;NA;NA;NA;931000;931000;980000;980000;980000;NA;931000;931000;NA;931000;931…
NA;NA;NA;NA;NA;NA;NA;NA;NA;931000;NA;NA;NA;931000;NA;NA;NA;NA;980000;NA;980000;NA;980000;NA;NA;NA;NA;NA;NA;NA;NA;NA;980000;980000;980000;980000;NA;NA;980000;980000;980000;980000;NA;NA;NA;NA;NA;NA;NA;NA;900000;NA;931000;931000;NA;931000;931000;NA;931000;931000;NA;931000;931000;NA;931000;931000;NA;931000;931000;NA;931000;NA;931000;931000;NA;931000;931000;NA;931000;931000;980000;980000;980000;NA;NA;…
NA;NA;NA;NA;NA;NA;NA;NA;NA;931000;931000;931000;NA;931000;NA;NA;NA;NA;980000;NA;980000;NA;980000;NA;NA;NA;NA;NA;NA;NA;NA;NA;980000;980000;980000;980000;NA;NA;980000;980000;980000;980000;NA;NA;900000;NA;931000;931000;NA;NA;900000;NA;NA;900000;NA;931000;931000;NA;900000;NA;NA;931000;931000;NA;NA;9	00E+05;NA;931000;931000;NA;NA;NA;931000;931000;NA;931000;931000;NA;931000;931000;980000;980000;980000;NA;931000;931000;NA;931000;931000;NA;931000;931000;NA;931000;931000;NA;931000;931000;NA;NA;NA;NA;NA;NA;NA;900000;NA;NA;NA;NA;NA;980000;NA;NA;NA;NA;NA;980000;980000;980000;980000;980000;980000;980000;980000;980000;980000;980000;980000;980000;980000;980000;980000;980000;980000;980000;980000;980000;…
NA;NA;NA;NA;NA;NA;NA;NA;NA;NA;NA;NA;NA;NA;NA;NA;NA;NA;980000;NA;980000;NA;980000;NA;NA;NA;NA;NA;NA;NA;NA;NA;980000;980000;980000;980000;NA;NA;980000;980000;980000;980000;NA;NA;NA;NA;931000;931000;NA;931000;931000;NA;NA;NA;NA;931000;931000;NA;931000;931000;NA;NA;NA;NA;931000;931000;NA;NA;NA;NA;NA;NA;931000;931000;NA;931000;931000;NA;931000;931000;980000;980000;980000;NA;931000;931000;NA;931000;931…
NA;NA;NA;NA;NA;NA;NA;NA;NA;931000;931000;931000;NA;NA;NA;NA;NA;NA;980000;NA;980000;NA;980000;NA;NA;NA;NA;NA;NA;NA;NA;NA;980000;980000;980000;980000;NA;NA;980000;980000;980000;980000;NA;NA;NA;NA;931000;931000;NA;NA;NA;NA;NA;NA;NA;931000;931000;NA;NA;NA;NA;931000;931000;NA;NA;NA;NA;931000;931000;NA;NA;NA;931000;931000;NA;931000;931000;NA;931000;931000;980000;980000;980000;NA;931000;931000;NA;931000…
NA;NA;NA;NA;NA;NA;NA;NA;NA;NA;900000;900000;NA;NA;NA;NA;NA;NA;980000;NA;980000;NA;980000;NA;NA;NA;NA;NA;NA;NA;NA;NA;980000;980000;980000;980000;NA;NA;980000;980000;980000;980000;NA;NA;NA;NA;NA;NA;NA;NA;NA;NA;931000;931000;NA;931000;931000;NA;931000;931000;NA;NA;NA;NA;931000;931000;NA;NA;NA;NA;NA;NA;931000;931000;NA;931000;931000;NA;931000;931000;980000;980000;980000;NA;931000;931000;NA;931000;931…
NA;NA;NA;NA;NA;NA;NA;NA;NA;NA;NA;NA;NA;NA;NA;NA;NA;NA;980000;NA;980000;NA;980000;NA;NA;NA;NA;NA;NA;NA;NA;NA;980000;980000;980000;980000;NA;NA;980000;980000;980000;980000;NA;NA;NA;NA;931000;931000;NA;NA;900000;NA;NA;NA;NA;931000;931000;NA;NA;NA;NA;931000;931000;NA;NA;NA;NA;931000;931000;NA;NA;NA;931000;931000;NA;931000;931000;NA;931000;931000;980000;980000;980000;NA;931000;931000;NA;931000;931000;…
NA;NA;NA;NA;NA;NA;NA;NA;NA;931000;931000;931000;NA;NA;NA;NA;NA;NA;980000;NA;980000;NA;980000;NA;NA;NA;NA;NA;NA;NA;NA;NA;980000;980000;980000;980000;NA;NA;980000;980000;980000;980000;NA;NA;NA;NA;931000;931000;NA;931000;931000;NA;NA;NA;NA;931000;931000;NA;NA;NA;NA;931000;931000;NA;NA;NA;NA;931000;931000;NA;NA;NA;931000;931000;NA;931000;931000;NA;931000;931000;980000;980000;980000;NA;931000;931000;N…
NA;NA;NA;NA;NA;NA;NA;NA;NA;931000;931000;931000;NA;NA;NA;NA;NA;NA;980000;NA;980000;NA;980000;NA;NA;NA;NA;NA;NA;NA;NA;NA;980000;980000;980000;980000;NA;NA;980000;980000;980000;980000;NA;NA;NA;NA;931000;931000;NA;NA;NA;NA;NA;NA;NA;931000;931000;NA;931000;931000;NA;931000;931000;NA;931000;931000;NA;931000;931000;NA;931000;NA;931000;931000;NA;931000;931000;NA;931000;931000;980000;980000;980000;NA;NA;…
NA;NA;NA;NA;NA;NA;NA;NA;NA;931000;931000;931000;NA;931000;NA;NA;NA;NA;980000;NA;980000;NA;980000;NA;NA;NA;NA;NA;NA;NA;NA;NA;980000;980000;980000;980000;NA;NA;980000;980000;980000;980000;NA;NA;NA;NA;931000;931000;NA;NA;NA;NA;900000;NA;NA;931000;931000;NA;NA;NA;NA;931000;931000;NA;NA;NA;NA;931000;931000;NA;NA;NA;931000;931000;NA;931000;931000;NA;931000;931000;980000;980000;980000;NA;931000;931000;N…
NA;NA;NA;NA;NA;NA;NA;NA;NA;931000;931000;931000;NA;NA;NA;NA;NA;NA;980000;NA;980000;NA;980000;NA;NA;NA;NA;NA;NA;NA;NA;NA;980000;980000;980000;980000;NA;NA;980000;980000;980000;980000;NA;NA;NA;NA;931000;931000;NA;NA;NA;NA;931000;931000;NA;931000;931000;NA;931000;931000;NA;931000;931000;NA;931000;931000;NA;931000;931000;NA;931000;NA;931000;931000;NA;931000;931000;NA;931000;931000;980000;980000;98000…
NA;NA;NA;NA;NA;NA;NA;NA;NA;NA;900000;900000;NA;NA;931000;NA;NA;NA;980000;NA;980000;NA;980000;NA;NA;NA;NA;NA;NA;NA;NA;NA;980000;980000;980000;980000;NA;NA;980000;980000;980000;980000;NA;NA;NA;NA;931000;931000;NA;NA;NA;NA;NA;900000;NA;931000;931000;NA;931000;931000;NA;931000;931000;NA;931000;931000;NA;931000;931000;NA;931000;NA;931000;931000;NA;931000;931000;NA;931000;931000;980000;980000;980000;NA…	00E+05;NA;NA;980000;980000;980000;980000;980000;980000;980000;980000;980000;980000;980000;980000;980000;980000;980000;980000;980000;980000;980000;980000;980000;980000;980000;980000;980000;980000;980000;980000;980000;980000;980000;980000;980000;980000;980000;980000;980000;980000;NA;NA;NA;NA;NA;NA;NA;NA;NA;NA;NA;NA;980000;980000;980000;980000;980000;980000;980000;980000;980000;980000;NA;NA;NA;NA;NA…
NA;NA;NA;NA;NA;NA;NA;NA;NA;931000;931000;931000;NA;931000;NA;NA;NA;NA;980000;NA;980000;NA;980000;NA;NA;NA;NA;NA;NA;NA;NA;NA;980000;980000;980000;980000;NA;NA;980000;980000;980000;980000;NA;931000;931000;NA;931000;931000;NA;NA;900000;NA;NA;NA;NA;931000;931000;NA;931000;931000;NA;931000;931000;NA;931000;931000;NA;931000;931000;NA;931000;NA;931000;931000;NA;931000;931000;NA;931000;931000;980000;9800…
NA;NA;NA;NA;NA;NA;NA;NA;NA;NA;NA;NA;NA;NA;NA;NA;NA;NA;980000;NA;980000;NA;980000;NA;NA;NA;NA;NA;NA;NA;NA;NA;980000;980000;980000;980000;NA;NA;980000;980000;980000;980000;NA;NA;NA;NA;931000;931000;NA;NA;NA;NA;931000;931000;NA;931000;931000;NA;NA;900000;NA;9	00E+05;900000;NA;900000;9	00E+05;NA;931000;931000;NA;1800000;NA;931000;931000;NA;931000;931000;NA;931000;931000;980000;980000;980000;NA;931000;931000;NA;931000;931000;NA;931000;931000;NA;931000;931000;NA;900000;NA;NA;NA;NA;NA;NA;NA;NA;900000;NA;NA;NA;NA;NA;980000;NA;900000;9	00E+05;NA;NA;980000;980000;980000;980000;980000;980000;980000;980000;980000;980000;980000;980000;980000;980000;980000;980000;980000;980000;980000;980000;980000;980000;980000;980000;980000;980000;980000;980000;980000;980000;980000;980000;980000;980000;980000;980000;980000;980000;NA;NA;NA;NA;NA;NA;NA;NA;NA;NA;NA;NA;980000;980000;980000;980000;980000;980000;980000;980000;980000;980000;NA;NA;NA;NA;NA…
NA;NA;NA;NA;NA;NA;NA;NA;NA;931000;931000;931000;NA;931000;NA;NA;NA;NA;980000;NA;980000;NA;980000;NA;NA;NA;NA;NA;NA;NA;NA;NA;980000;980000;980000;980000;NA;NA;980000;980000;980000;980000;NA;NA;NA;NA;931000;931000;NA;NA;NA;NA;NA;NA;NA;931000;931000;NA;NA;NA;NA;931000;931000;NA;NA;NA;NA;931000;931000;NA;NA;NA;931000;931000;NA;931000;931000;NA;931000;931000;980000;980000;980000;NA;931000;931000;NA;93…
NA;NA;NA;NA;NA;NA;NA;NA;NA;NA;NA;NA;NA;NA;931000;NA;NA;NA;980000;NA;980000;NA;980000;NA;NA;NA;NA;NA;NA;NA;NA;NA;980000;980000;980000;980000;NA;NA;980000;980000;980000;980000;NA;931000;931000;NA;931000;931000;NA;931000;931000;NA;NA;NA;NA;931000;931000;NA;931000;931000;NA;931000;931000;NA;931000;931000;NA;931000;931000;NA;931000;NA;931000;931000;NA;931000;931000;NA;931000;931000;980000;980000;98000…
NA;NA;NA;NA;NA;NA;NA;NA;NA;931000;NA;NA;NA;NA;NA;NA;NA;NA;980000;NA;980000;NA;980000;NA;NA;NA;NA;NA;NA;NA;NA;NA;980000;980000;980000;980000;NA;NA;980000;980000;980000;980000;NA;NA;NA;NA;NA;NA;NA;NA;NA;NA;NA;NA;NA;931000;931000;NA;NA;NA;NA;931000;931000;NA;NA;NA;NA;931000;931000;NA;NA;NA;931000;931000;NA;931000;931000;NA;931000;931000;980000;980000;980000;NA;931000;931000;NA;931000;931000;NA;93100…
NA;NA;NA;NA;NA;NA;NA;NA;NA;NA;NA;NA;NA;NA;NA;NA;NA;NA;980000;NA;980000;NA;980000;NA;NA;NA;NA;NA;NA;NA;NA;NA;980000;980000;980000;980000;NA;NA;980000;980000;980000;980000;NA;NA;NA;NA;931000;931000;NA;NA;NA;NA;NA;NA;NA;931000;931000;NA;931000;931000;NA;931000;931000;NA;931000;931000;NA;931000;931000;NA;931000;NA;931000;931000;NA;931000;931000;NA;931000;931000;980000;980000;980000;NA;931000;931000;N…	00E+05;NA;NA;980000;980000;980000;980000;980000;980000;980000;980000;980000;980000;980000;980000;980000;980000;980000;980000;980000;980000;980000;980000;980000;980000;980000;980000;980000;980000;980000;980000;980000;980000;980000;980000;980000;980000;980000;980000;980000;980000;NA;NA;NA;NA;NA;NA;NA;NA;NA;NA;NA;NA;980000;980000;980000;980000;980000;980000;980000;980000;980000;980000;NA;NA;NA;NA;NA…
NA;NA;NA;NA;NA;NA;NA;NA;NA;931000;NA;NA;NA;NA;NA;NA;NA;NA;980000;NA;980000;NA;980000;NA;NA;NA;NA;NA;NA;NA;NA;NA;980000;980000;980000;980000;NA;NA;980000;980000;980000;980000;NA;NA;900000;NA;931000;931000;NA;NA;NA;NA;931000;931000;NA;931000;931000;NA;900000;NA;NA;931000;931000;NA;NA;9	00E+05;NA;931000;931000;NA;NA;NA;931000;931000;NA;931000;931000;NA;931000;931000;980000;980000;980000;NA;931000;931000;NA;931000;931000;NA;931000;931000;NA;931000;931000;NA;931000;931000;NA;NA;NA;NA;NA;NA;NA;900000;NA;NA;NA;NA;NA;980000;NA;NA;NA;NA;NA;980000;980000;980000;980000;980000;980000;980000;980000;980000;980000;980000;980000;980000;980000;980000;980000;980000;980000;980000;980000;980000;…
NA;NA;NA;NA;NA;NA;NA;NA;NA;NA;NA;NA;NA;NA;NA;NA;900000;900000;980000;NA;980000;NA;980000;NA;NA;NA;NA;NA;NA;NA;NA;NA;980000;980000;980000;980000;NA;NA;980000;980000;980000;980000;NA;NA;NA;NA;NA;NA;NA;NA;NA;NA;NA;NA;NA;931000;931000;NA;NA;NA;NA;NA;NA;NA;NA;NA;NA;931000;931000;NA;NA;NA;931000;931000;NA;931000;931000;NA;931000;931000;980000;980000;980000;NA;931000;931000;NA;931000;931000;NA;931000;93…
NA;NA;NA;NA;NA;NA;NA;NA;NA;NA;NA;NA;NA;931000;931000;NA;NA;NA;980000;NA;980000;NA;980000;NA;NA;NA;NA;NA;NA;NA;NA;NA;980000;980000;980000;980000;NA;NA;980000;980000;980000;980000;NA;NA;NA;NA;931000;931000;NA;931000;931000;NA;NA;NA;NA;931000;931000;NA;931000;931000;NA;931000;931000;NA;931000;931000;NA;931000;931000;NA;931000;NA;931000;931000;NA;931000;931000;NA;931000;931000;980000;980000;980000;NA…
NA;NA;NA;NA;NA;NA;NA;NA;NA;931000;NA;NA;NA;NA;NA;NA;NA;NA;980000;NA;980000;NA;980000;NA;NA;NA;NA;NA;NA;NA;NA;NA;980000;980000;980000;980000;NA;NA;980000;980000;980000;980000;NA;NA;NA;NA;NA;NA;NA;NA;900000;NA;NA;NA;NA;931000;931000;NA;NA;NA;NA;931000;931000;NA;NA;NA;NA;931000;931000;NA;NA;NA;931000;931000;NA;931000;931000;NA;931000;931000;980000;980000;980000;NA;931000;931000;NA;931000;931000;NA;9…
NA;NA;NA;NA;NA;NA;NA;NA;NA;NA;NA;NA;NA;NA;NA;NA;NA;NA;980000;NA;980000;NA;980000;NA;NA;NA;NA;NA;NA;NA;NA;NA;980000;980000;980000;980000;NA;NA;980000;980000;980000;980000;NA;NA;NA;NA;931000;931000;NA;NA;NA;NA;931000;931000;NA;931000;931000;NA;NA;NA;NA;931000;931000;NA;NA;NA;NA;931000;931000;NA;NA;NA;931000;931000;NA;931000;931000;NA;931000;931000;980000;980000;980000;NA;931000;931000;NA;931000;931…
NA;NA;NA;NA;NA;NA;NA;NA;NA;931000;931000;931000;NA;NA;NA;NA;NA;NA;980000;NA;980000;NA;980000;NA;NA;960000;NA;NA;NA;NA;NA;NA;980000;980000;980000;980000;NA;NA;980000;980000;980000;980000;NA;NA;NA;NA;931000;931000;NA;NA;NA;NA;NA;NA;NA;931000;931000;NA;NA;NA;NA;931000;931000;NA;NA;NA;NA;931000;931000;NA;NA;NA;931000;931000;NA;931000;931000;NA;931000;931000;980000;980000;980000;NA;931000;931000;NA;93…	00E+05;9	00E+05;9	00E+05;9	00E+05;9	00E+05;980000;900000;NA;NA;9	00E+05;9	00E+05;980000;980000;980000;980000;980000;980000;980000;980000;980000;980000;980000;980000;980000;980000;980000;980000;980000;980000;980000;980000;980000;980000;980000;980000;980000;980000;980000;980000;980000;980000;980000;980000;980000;980000;980000;980000;980000;980000;NA;NA;NA;NA;NA;NA;NA;NA;NA;NA;NA;NA;980000;980000;980000;980000;980000;980000;980000;980000;980000;980000;NA;NA;NA;NA;NA;NA;NA…
NA;NA;NA;NA;NA;NA;NA;NA;NA;931000;931000;931000;NA;NA;NA;NA;NA;NA;980000;NA;980000;900000;980000;900000;900000;900000;900000;900000;900000;900000;900000;900000;980000;980000;980000;980000;900000;900000;980000;980000;980000;980000;NA;900000;NA;NA;931000;931000;NA;NA;NA;NA;NA;NA;NA;931000;931000;NA;NA;NA;NA;NA;NA;NA;NA;NA;NA;NA;NA;NA;NA;NA;931000;931000;NA;931000;931000;NA;931000;931000;980000;9800…
NA;NA;NA;NA;NA;NA;NA;NA;NA;931000;931000;931000;NA;NA;NA;NA;NA;NA;980000;NA;980000;NA;980000;NA;NA;NA;NA;NA;NA;NA;NA;NA;980000;980000;980000;980000;NA;NA;980000;980000;980000;980000;NA;NA;900000;NA;NA;NA;NA;NA;900000;NA;931000;931000;NA;931000;931000;NA;900000;NA;NA;NA;NA;NA;NA;9	00E+05;NA;931000;931000;NA;NA;NA;931000;931000;NA;931000;931000;NA;931000;931000;980000;980000;980000;NA;931000;931000;NA;931000;931000;NA;931000;931000;NA;931000;931000;NA;NA;NA;NA;NA;NA;NA;NA;NA;NA;NA;NA;NA;NA;NA;NA;980000;NA;NA;NA;NA;NA;980000;980000;980000;980000;980000;980000;980000;980000;980000;980000;980000;980000;980000;980000;980000;980000;980000;980000;980000;980000;980000;980000;98000…
NA;NA;NA;NA;NA;NA;NA;NA;NA;931000;931000;931000;NA;NA;NA;NA;NA;NA;980000;NA;980000;NA;980000;NA;NA;NA;NA;NA;NA;NA;NA;NA;980000;980000;980000;980000;NA;NA;980000;980000;980000;980000;900000;900000;900000;NA;931000;931000;NA;NA;NA;NA;NA;NA;NA;931000;931000;NA;931000;931000;NA;931000;931000;NA;931000;931000;NA;931000;931000;NA;931000;NA;931000;931000;NA;931000;931000;NA;931000;931000;980000;980000;9…
NA;NA;NA;NA;NA;NA;NA;NA;NA;931000;931000;931000;NA;NA;NA;NA;NA;NA;980000;NA;980000;NA;980000;NA;NA;NA;NA;NA;NA;NA;NA;NA;980000;980000;980000;980000;NA;NA;980000;980000;980000;980000;NA;NA;NA;NA;931000;931000;NA;NA;NA;NA;NA;NA;NA;931000;931000;NA;931000;931000;NA;9	00E+05;900000;NA;900000;9	00E+05;NA;931000;931000;NA;900000;NA;931000;931000;NA;931000;931000;NA;931000;931000;980000;980000;980000;NA;931000;931000;NA;931000;931000;NA;931000;931000;NA;931000;931000;NA;931000;931000;NA;NA;NA;NA;NA;NA;NA;900000;NA;NA;NA;NA;NA;980000;NA;NA;NA;NA;NA;980000;980000;980000;980000;980000;980000;980000;980000;980000;980000;980000;980000;980000;980000;980000;980000;980000;980000;980000;980000;980…
NA;NA;NA;NA;NA;NA;NA;NA;NA;931000;931000;931000;NA;NA;NA;NA;NA;NA;980000;NA;980000;NA;980000;NA;NA;NA;NA;NA;NA;NA;NA;NA;980000;980000;980000;980000;NA;NA;980000;980000;980000;980000;NA;NA;NA;NA;931000;931000;NA;NA;NA;NA;NA;NA;NA;931000;931000;NA;931000;931000;NA;931000;931000;NA;931000;931000;NA;931000;931000;NA;931000;NA;931000;931000;NA;931000;931000;NA;931000;931000;980000;980000;980000;NA;931…
NA;NA;NA;NA;NA;NA;NA;NA;NA;NA;NA;NA;NA;NA;NA;NA;NA;NA;980000;NA;980000;NA;980000;NA;NA;NA;NA;NA;NA;NA;NA;NA;980000;980000;980000;980000;NA;NA;980000;980000;980000;980000;NA;NA;NA;NA;931000;931000;NA;931000;931000;NA;NA;NA;NA;931000;931000;NA;931000;931000;NA;931000;931000;NA;931000;931000;NA;931000;931000;NA;931000;NA;931000;931000;NA;931000;931000;NA;931000;931000;980000;980000;980000;NA;931000;…	00E+05;NA;NA;980000;980000;980000;980000;980000;980000;980000;980000;980000;980000;980000;980000;980000;980000;980000;980000;980000;980000;980000;980000;980000;980000;980000;980000;980000;980000;980000;980000;980000;980000;980000;980000;980000;980000;980000;980000;980000;980000;NA;NA;NA;NA;NA;NA;NA;NA;NA;NA;NA;NA;980000;980000;980000;980000;980000;980000;980000;980000;980000;980000;NA;NA;NA;NA;NA…
NA;NA;NA;NA;NA;NA;NA;NA;NA;NA;NA;900000;NA;NA;NA;NA;NA;NA;980000;NA;980000;NA;980000;NA;NA;NA;NA;NA;NA;NA;NA;NA;980000;980000;980000;980000;NA;NA;980000;980000;980000;980000;NA;NA;NA;NA;931000;931000;NA;931000;931000;NA;931000;931000;NA;931000;931000;NA;931000;931000;NA;NA;NA;NA;931000;931000;NA;NA;NA;NA;NA;NA;931000;931000;NA;931000;931000;NA;931000;931000;980000;980000;980000;NA;931000;931000;N…	00E+05;NA;NA;980000;NA;NA;NA;NA;NA;980000;980000;980000;980000;980000;980000;980000;980000;980000;980000;980000;980000;980000;980000;980000;980000;980000;980000;980000;980000;980000;980000;980000;980000;980000;980000;980000;980000;980000;980000;980000;980000;980000;980000;980000;980000;980000;980000;NA;NA;NA;NA;NA;NA;NA;NA;NA;NA;NA;NA;980000;980000;980000;980000;980000;980000;980000;980000;980000…
NA;NA;NA;NA;NA;NA;NA;NA;NA;931000;931000;931000;NA;NA;NA;NA;NA;NA;980000;NA;980000;NA;980000;NA;NA;NA;NA;NA;NA;NA;NA;NA;980000;980000;980000;980000;NA;NA;980000;980000;980000;980000;NA;NA;NA;NA;931000;931000;NA;NA;NA;NA;NA;NA;NA;931000;931000;NA;NA;NA;NA;NA;NA;NA;NA;NA;NA;NA;NA;NA;NA;NA;931000;931000;NA;931000;931000;NA;931000;931000;980000;980000;980000;NA;931000;931000;NA;931000;931000;NA;93100…
NA;NA;NA;NA;NA;NA;NA;NA;NA;NA;NA;NA;NA;931000;NA;NA;NA;NA;980000;NA;980000;NA;980000;NA;NA;NA;NA;NA;NA;NA;NA;NA;980000;980000;980000;980000;NA;NA;980000;980000;980000;980000;NA;931000;931000;NA;931000;931000;NA;NA;NA;NA;NA;900000;NA;931000;931000;NA;931000;931000;NA;931000;931000;NA;931000;931000;NA;931000;931000;NA;931000;NA;931000;931000;NA;931000;931000;NA;931000;931000;980000;980000;980000;NA…
NA;NA;NA;NA;NA;NA;NA;NA;NA;NA;NA;900000;NA;NA;NA;NA;NA;NA;980000;NA;980000;NA;980000;NA;NA;NA;NA;NA;NA;NA;NA;NA;980000;980000;980000;980000;NA;NA;980000;980000;980000;980000;NA;NA;NA;NA;931000;931000;900000;900000;900000;NA;931000;931000;NA;931000;931000;NA;931000;931000;NA;931000;931000;NA;931000;931000;NA;931000;931000;NA;931000;NA;931000;931000;NA;931000;931000;NA;931000;931000;980000;980000;9…	00E+05;9	00E+05;9	00E+05;9	00E+05;9	00E+05;980000;900000;NA;NA;9	00E+05;9	00E+05;980000;980000;980000;980000;980000;980000;980000;980000;980000;980000;980000;980000;980000;980000;980000;980000;980000;980000;980000;980000;980000;980000;980000;980000;980000;980000;980000;980000;980000;980000;980000;980000;980000;980000;980000;980000;980000;980000;NA;NA;NA;NA;NA;NA;NA;NA;NA;NA;NA;NA;980000;980000;980000;980000;980000;980000;980000;980000;980000;980000;NA;NA;NA;NA;NA;NA;NA…
NA;NA;NA;NA;NA;NA;NA;NA;NA;NA;NA;900000;NA;NA;NA;NA;NA;NA;980000;NA;980000;NA;980000;NA;NA;NA;NA;NA;NA;NA;NA;NA;980000;980000;980000;980000;NA;NA;980000;980000;980000;980000;NA;NA;900000;NA;931000;931000;NA;NA;NA;NA;NA;NA;NA;931000;931000;NA;NA;NA;NA;931000;931000;NA;NA;NA;NA;931000;931000;NA;NA;NA;931000;931000;NA;931000;931000;NA;931000;931000;980000;980000;980000;NA;931000;931000;NA;931000;931…
NA;NA;NA;NA;NA;NA;NA;NA;NA;931000;NA;NA;NA;NA;NA;NA;NA;NA;980000;NA;980000;NA;980000;NA;NA;NA;NA;NA;NA;NA;NA;NA;980000;980000;980000;980000;NA;NA;980000;980000;980000;980000;NA;NA;900000;NA;931000;931000;NA;NA;NA;NA;NA;NA;NA;931000;931000;NA;900000;NA;NA;931000;931000;NA;NA;9	00E+05;NA;931000;931000;NA;NA;NA;931000;931000;NA;931000;931000;NA;931000;931000;980000;980000;980000;NA;931000;931000;NA;931000;931000;NA;931000;931000;NA;931000;931000;NA;931000;931000;NA;NA;NA;NA;NA;NA;NA;NA;NA;NA;NA;NA;NA;980000;NA;NA;NA;NA;NA;980000;980000;980000;980000;980000;980000;980000;980000;980000;980000;980000;980000;980000;980000;980000;980000;980000;980000;980000;980000;980000;9800…
NA;NA;NA;NA;NA;NA;NA;NA;NA;931000;931000;931000;NA;NA;NA;NA;NA;NA;980000;NA;980000;NA;980000;NA;NA;NA;NA;NA;NA;NA;NA;NA;980000;980000;980000;980000;NA;NA;980000;980000;980000;980000;NA;NA;NA;NA;931000;931000;NA;NA;NA;NA;NA;NA;NA;931000;931000;NA;NA;NA;NA;NA;NA;NA;NA;NA;NA;931000;931000;NA;NA;NA;931000;931000;NA;931000;931000;NA;931000;931000;980000;980000;980000;NA;931000;931000;NA;931000;931000;…	00E+05;9	00E+05;980000;980000;980000;980000;980000;980000;980000;980000;980000;980000;980000;980000;980000;980000;980000;980000;980000;980000;980000;980000;980000;980000;980000;980000;980000;980000;980000;980000;980000;980000;980000;980000;980000;980000;980000;980000;980000;980000;NA;NA;NA;NA;NA;NA;NA;NA;NA;NA;NA;NA;980000;980000;980000;980000;980000;980000;980000;980000;980000;980000;NA;NA;NA;NA;NA;NA;NA…
NA;NA;NA;NA;NA;NA;NA;NA;NA;NA;900000;900000;NA;NA;NA;NA;NA;NA;980000;NA;980000;NA;980000;NA;NA;NA;NA;NA;NA;NA;NA;NA;980000;980000;980000;980000;NA;NA;980000;980000;980000;980000;NA;931000;931000;NA;931000;931000;NA;NA;900000;NA;NA;NA;NA;931000;931000;NA;931000;931000;NA;931000;931000;NA;931000;931000;NA;931000;931000;NA;931000;NA;931000;931000;NA;931000;931000;NA;931000;931000;980000;980000;98000…
NA;NA;NA;NA;NA;NA;NA;NA;NA;NA;NA;NA;NA;NA;NA;NA;NA;NA;980000;NA;980000;NA;980000;NA;NA;NA;NA;NA;NA;NA;NA;NA;980000;980000;980000;980000;NA;NA;980000;980000;980000;980000;NA;931000;931000;NA;931000;931000;NA;931000;931000;NA;NA;NA;NA;931000;931000;NA;NA;NA;NA;931000;931000;NA;NA;NA;NA;931000;931000;NA;NA;NA;931000;931000;NA;931000;931000;NA;931000;931000;980000;980000;980000;NA;931000;931000;NA;93…
NA;NA;NA;NA;NA;NA;NA;NA;NA;931000;931000;931000;NA;931000;NA;NA;NA;NA;980000;NA;980000;NA;980000;NA;NA;NA;NA;NA;NA;NA;NA;NA;980000;980000;980000;980000;NA;NA;980000;980000;980000;980000;NA;NA;900000;NA;931000;931000;NA;NA;NA;NA;NA;NA;NA;931000;931000;NA;NA;NA;NA;NA;NA;NA;NA;NA;NA;931000;931000;NA;NA;NA;931000;931000;NA;931000;931000;NA;931000;931000;980000;980000;980000;NA;931000;931000;NA;931000…
NA;NA;NA;NA;NA;NA;NA;NA;NA;931000;931000;931000;NA;931000;931000;NA;NA;NA;980000;900000;980000;NA;980000;NA;NA;NA;NA;NA;NA;NA;NA;NA;980000;980000;980000;980000;NA;NA;980000;980000;980000;980000;NA;NA;NA;NA;931000;931000;NA;NA;900000;NA;NA;NA;NA;931000;931000;NA;NA;NA;NA;931000;931000;NA;NA;NA;NA;931000;931000;NA;NA;NA;931000;931000;NA;931000;931000;NA;931000;931000;980000;980000;980000;NA;NA;NA;N…
NA;NA;NA;NA;NA;NA;NA;NA;NA;NA;NA;NA;NA;NA;931000;NA;NA;NA;980000;NA;980000;NA;980000;NA;NA;NA;NA;NA;NA;NA;NA;NA;980000;980000;980000;980000;NA;NA;980000;980000;980000;980000;NA;900000;900000;NA;931000;931000;NA;931000;931000;NA;NA;NA;NA;931000;931000;NA;900000;NA;NA;931000;931000;NA;NA;9	00E+05;NA;931000;931000;NA;NA;NA;931000;931000;NA;931000;931000;NA;931000;931000;980000;980000;980000;NA;931000;931000;NA;931000;931000;NA;931000;931000;NA;931000;931000;NA;931000;931000;NA;NA;NA;NA;NA;900000;900000;NA;NA;NA;9	00E+05;NA;NA;980000;NA;NA;NA;9	00E+05;9	00E+05;980000;980000;980000;980000;980000;980000;980000;980000;980000;980000;980000;980000;980000;980000;980000;980000;980000;980000;980000;980000;980000;980000;980000;980000;980000;980000;980000;980000;980000;980000;980000;980000;980000;980000;980000;980000;980000;980000;NA;NA;NA;NA;NA;NA;NA;NA;NA;NA;NA;NA;980000;980000;980000;980000;980000;980000;980000;980000;980000;980000;NA;NA;NA;NA;NA;NA;NA…
NA;NA;NA;NA;NA;NA;NA;NA;NA;NA;900000;NA;NA;NA;NA;NA;NA;NA;980000;NA;980000;NA;980000;NA;NA;NA;NA;NA;NA;NA;NA;NA;980000;980000;980000;980000;NA;NA;980000;980000;980000;980000;NA;NA;NA;NA;931000;931000;NA;NA;900000;NA;931000;931000;NA;931000;931000;NA;NA;NA;NA;931000;931000;NA;NA;NA;NA;931000;931000;NA;NA;NA;931000;931000;NA;931000;931000;NA;931000;931000;980000;980000;980000;NA;931000;931000;NA;93…
NA;NA;NA;NA;NA;NA;NA;NA;NA;931000;931000;931000;NA;931000;NA;NA;NA;NA;980000;NA;980000;NA;980000;NA;NA;NA;NA;NA;NA;NA;NA;NA;980000;980000;980000;980000;NA;NA;980000;980000;980000;980000;NA;NA;NA;NA;931000;931000;NA;NA;NA;NA;NA;NA;NA;931000;931000;NA;NA;NA;NA;931000;931000;NA;NA;NA;NA;931000;931000;NA;NA;NA;931000;931000;NA;931000;931000;NA;NA;NA;980000;980000;980000;NA;931000;931000;NA;931000;931…
NA;NA;NA;NA;NA;NA;NA;NA;NA;NA;NA;NA;NA;NA;NA;NA;NA;NA;980000;NA;980000;NA;980000;NA;NA;NA;NA;NA;NA;NA;NA;NA;980000;980000;980000;980000;NA;NA;980000;980000;980000;980000;NA;NA;NA;NA;NA;NA;NA;NA;NA;NA;931000;931000;NA;931000;931000;NA;NA;NA;NA;NA;NA;NA;NA;NA;NA;931000;931000;NA;NA;NA;931000;931000;NA;931000;931000;NA;931000;931000;980000;980000;980000;NA;931000;931000;NA;931000;931000;NA;931000;93…	00E+05;NA;NA;NA;NA;980000;NA;NA;NA;NA;NA;980000;980000;980000;980000;980000;980000;980000;980000;980000;980000;980000;980000;980000;980000;980000;980000;980000;980000;980000;980000;980000;980000;980000;980000;980000;980000;980000;980000;980000;980000;980000;980000;980000;980000;980000;980000;980000;980000;NA;NA;NA;NA;NA;NA;NA;NA;NA;NA;NA;NA;980000;980000;980000;980000;980000;980000;980000;980000;…
NA;NA;NA;NA;NA;NA;NA;NA;NA;931000;NA;NA;NA;9	00E+05;NA;NA;NA;NA;980000;NA;980000;NA;980000;NA;NA;NA;NA;NA;NA;NA;NA;NA;980000;980000;980000;980000;NA;NA;980000;980000;980000;980000;NA;NA;NA;NA;931000;931000;NA;NA;NA;NA;931000;931000;NA;931000;931000;NA;931000;931000;NA;931000;931000;NA;931000;931000;NA;931000;931000;NA;931000;NA;931000;931000;NA;931000;931000;NA;931000;931000;980000;980000;980000;NA;931000;931000;NA;931000;931000;NA;931000;9…
NA;NA;NA;NA;NA;NA;NA;NA;NA;NA;NA;NA;NA;931000;931000;NA;NA;NA;980000;NA;980000;NA;980000;NA;NA;NA;NA;NA;NA;NA;NA;NA;980000;980000;980000;980000;NA;NA;980000;980000;980000;980000;NA;931000;931000;NA;931000;931000;NA;931000;931000;NA;931000;931000;NA;931000;931000;NA;931000;931000;NA;931000;931000;NA;931000;931000;NA;931000;931000;NA;931000;NA;931000;931000;NA;931000;931000;NA;931000;931000;980000;…
NA;NA;NA;NA;NA;NA;NA;NA;NA;NA;NA;NA;NA;NA;NA;NA;NA;NA;980000;NA;980000;NA;980000;NA;NA;NA;NA;NA;NA;NA;NA;NA;980000;980000;980000;980000;NA;NA;980000;980000;980000;980000;NA;NA;NA;NA;931000;931000;NA;NA;NA;NA;931000;931000;NA;931000;931000;NA;931000;931000;NA;931000;931000;NA;931000;931000;NA;931000;931000;NA;931000;NA;931000;931000;NA;931000;931000;NA;931000;931000;980000;980000;980000;NA;931000;…
NA;NA;NA;NA;NA;NA;NA;NA;NA;931000;931000;931000;NA;NA;NA;NA;NA;NA;980000;NA;980000;NA;980000;NA;NA;NA;NA;NA;NA;NA;NA;NA;980000;980000;980000;980000;NA;NA;980000;980000;980000;980000;NA;931000;931000;NA;931000;931000;NA;NA;NA;NA;NA;NA;NA;931000;931000;NA;931000;931000;NA;931000;931000;NA;931000;931000;NA;931000;931000;NA;931000;NA;931000;931000;NA;931000;931000;NA;931000;931000;980000;980000;98000…
NA;NA;NA;NA;NA;NA;NA;NA;NA;NA;NA;NA;NA;NA;NA;NA;NA;NA;980000;NA;980000;NA;980000;NA;NA;NA;NA;NA;NA;NA;NA;NA;980000;980000;980000;980000;NA;NA;980000;980000;980000;980000;NA;NA;NA;NA;NA;NA;NA;NA;NA;NA;931000;931000;NA;931000;931000;NA;NA;NA;NA;NA;NA;NA;NA;NA;NA;931000;931000;NA;NA;NA;931000;931000;NA;931000;931000;NA;931000;931000;980000;980000;980000;NA;NA;NA;NA;931000;931000;NA;931000;931000;NA;…	00E+05;9	00E+05;980000;980000;980000;980000;980000;980000;980000;980000;980000;980000;980000;980000;980000;980000;980000;980000;980000;980000;980000;980000;980000;980000;980000;980000;980000;980000;980000;980000;980000;980000;980000;980000;980000;980000;980000;980000;980000;980000;NA;NA;NA;NA;NA;NA;NA;NA;NA;NA;NA;NA;980000;980000;980000;980000;980000;980000;980000;980000;980000;980000;NA;NA;NA;NA;NA;NA;NA…
NA;NA;NA;NA;NA;NA;900000;NA;NA;931000;931000;931000;NA;NA;NA;NA;NA;NA;980000;NA;980000;NA;980000;NA;NA;NA;NA;NA;NA;NA;NA;NA;980000;980000;980000;980000;NA;NA;980000;980000;980000;980000;NA;931000;931000;NA;931000;931000;NA;931000;931000;NA;NA;NA;NA;931000;931000;NA;NA;NA;NA;931000;931000;NA;NA;NA;NA;931000;931000;NA;NA;NA;931000;931000;NA;931000;931000;NA;931000;931000;980000;980000;980000;NA;931…
NA;NA;NA;NA;NA;NA;NA;NA;NA;931000;931000;931000;NA;931000;NA;NA;NA;NA;980000;NA;980000;NA;980000;NA;NA;960000;NA;NA;NA;NA;NA;NA;980000;980000;980000;980000;NA;NA;980000;980000;980000;980000;NA;NA;NA;NA;931000;931000;NA;NA;NA;NA;NA;NA;NA;931000;931000;NA;NA;NA;NA;NA;NA;NA;NA;NA;NA;931000;931000;NA;NA;NA;931000;931000;NA;931000;931000;NA;931000;931000;980000;980000;980000;NA;931000;931000;NA;931000…
NA;NA;NA;NA;NA;NA;NA;NA;NA;NA;NA;NA;NA;NA;NA;NA;NA;NA;980000;NA;980000;NA;980000;NA;NA;NA;NA;NA;NA;NA;NA;NA;980000;980000;980000;980000;NA;NA;980000;980000;980000;980000;NA;NA;NA;NA;NA;NA;900000;900000;900000;NA;NA;NA;NA;931000;931000;NA;NA;NA;NA;NA;NA;NA;NA;NA;NA;NA;NA;NA;NA;NA;931000;931000;NA;931000;931000;NA;931000;931000;980000;980000;980000;NA;NA;NA;NA;931000;931000;NA;931000;931000;NA;9310…	00E+05;9	00E+05;980000;980000;980000;980000;980000;980000;980000;980000;980000;980000;980000;980000;980000;980000;980000;980000;980000;980000;980000;980000;980000;980000;980000;980000;980000;980000;980000;980000;980000;980000;980000;980000;980000;980000;980000;980000;980000;980000;NA;NA;NA;NA;NA;NA;NA;NA;NA;NA;NA;NA;980000;980000;980000;980000;980000;980000;980000;980000;980000;980000;NA;NA;NA;NA;NA;NA;NA…
NA;NA;NA;NA;NA;NA;NA;NA;NA;931000;NA;NA;NA;NA;NA;NA;NA;NA;980000;900000;980000;NA;980000;NA;NA;NA;NA;NA;NA;NA;NA;NA;980000;980000;980000;980000;NA;NA;980000;980000;980000;980000;NA;NA;NA;NA;931000;931000;NA;NA;900000;NA;931000;931000;NA;931000;931000;NA;NA;NA;NA;NA;NA;NA;NA;NA;NA;NA;NA;NA;NA;NA;931000;931000;NA;NA;NA;NA;931000;931000;980000;980000;980000;NA;931000;931000;NA;931000;931000;NA;93100…	00E+05;NA;NA;980000;NA;NA;NA;NA;NA;980000;980000;980000;980000;980000;980000;980000;980000;980000;980000;980000;980000;980000;980000;980000;980000;980000;980000;980000;980000;980000;980000;980000;980000;980000;980000;980000;980000;980000;980000;980000;980000;980000;980000;980000;980000;980000;980000;NA;NA;NA;NA;NA;NA;NA;NA;NA;NA;NA;NA;980000;980000;980000;980000;980000;980000;980000;980000;980000…
NA;NA;NA;NA;NA;NA;NA;NA;NA;931000;931000;931000;NA;NA;NA;NA;NA;NA;980000;NA;980000;NA;980000;NA;NA;NA;NA;NA;NA;NA;NA;NA;980000;980000;980000;980000;NA;NA;980000;980000;980000;980000;NA;NA;NA;NA;931000;931000;NA;NA;NA;NA;NA;NA;NA;931000;931000;NA;NA;NA;NA;931000;931000;NA;NA;NA;NA;931000;931000;NA;NA;NA;931000;931000;NA;900000;9	00E+05;NA;931000;931000;980000;980000;980000;NA;NA;NA;NA;931000;931000;NA;931000;931000;NA;931000;931000;NA;931000;931000;NA;NA;NA;NA;NA;NA;NA;NA;NA;NA;NA;NA;NA;980000;NA;NA;NA;9	00E+05;9	00E+05;980000;980000;980000;980000;980000;980000;980000;980000;980000;980000;980000;980000;980000;980000;980000;980000;980000;980000;980000;980000;980000;980000;980000;980000;980000;980000;980000;980000;980000;980000;980000;980000;980000;980000;980000;980000;980000;980000;NA;NA;NA;NA;NA;NA;NA;NA;NA;NA;NA;NA;980000;980000;980000;980000;980000;980000;980000;980000;980000;980000;NA;NA;NA;NA;NA;NA;NA…
NA;NA;NA;NA;NA;NA;NA;NA;NA;NA;NA;NA;NA;NA;NA;NA;NA;NA;980000;NA;980000;NA;980000;NA;NA;NA;NA;NA;NA;NA;NA;NA;980000;980000;980000;980000;NA;NA;980000;980000;980000;980000;NA;NA;NA;NA;931000;931000;NA;931000;931000;NA;931000;931000;NA;931000;931000;NA;931000;931000;NA;931000;931000;NA;931000;931000;NA;931000;931000;NA;931000;NA;931000;931000;NA;931000;931000;NA;931000;931000;980000;980000;980000;NA…
NA;NA;NA;NA;NA;NA;NA;NA;NA;NA;NA;NA;NA;NA;NA;NA;NA;NA;980000;NA;980000;NA;980000;NA;NA;NA;NA;NA;NA;NA;NA;NA;980000;980000;980000;980000;NA;NA;980000;980000;980000;980000;NA;NA;NA;NA;931000;931000;NA;NA;NA;NA;NA;NA;NA;931000;931000;NA;931000;931000;NA;931000;931000;NA;931000;931000;NA;931000;931000;NA;931000;NA;931000;931000;NA;931000;931000;NA;931000;931000;980000;980000;980000;NA;931000;931000;N…
NA;NA;NA;NA;NA;NA;NA;NA;NA;931000;931000;931000;NA;931000;NA;NA;NA;NA;980000;NA;980000;NA;980000;NA;NA;NA;NA;NA;NA;NA;NA;NA;980000;980000;980000;980000;NA;NA;980000;980000;980000;980000;NA;NA;NA;NA;NA;NA;NA;NA;NA;NA;NA;NA;NA;931000;931000;NA;NA;NA;NA;NA;NA;NA;NA;NA;NA;931000;931000;NA;NA;NA;931000;931000;NA;931000;931000;NA;931000;931000;980000;980000;980000;NA;931000;931000;NA;931000;931000;NA;9…
NA;NA;NA;NA;NA;NA;NA;NA;NA;NA;NA;NA;NA;NA;NA;NA;NA;NA;980000;NA;980000;NA;980000;NA;NA;NA;NA;NA;NA;NA;NA;NA;980000;980000;980000;980000;NA;NA;980000;980000;980000;980000;NA;931000;931000;NA;931000;931000;NA;900000;NA;NA;NA;NA;NA;931000;931000;NA;NA;NA;NA;931000;931000;NA;NA;NA;NA;931000;931000;NA;NA;NA;931000;931000;NA;931000;931000;NA;931000;931000;980000;980000;980000;NA;931000;931000;NA;931000…
NA;NA;NA;NA;NA;NA;NA;NA;NA;NA;NA;NA;NA;NA;NA;NA;NA;NA;980000;NA;980000;NA;980000;NA;NA;NA;NA;NA;NA;NA;NA;NA;980000;980000;980000;980000;NA;NA;980000;980000;980000;980000;NA;NA;NA;NA;931000;931000;NA;NA;900000;NA;931000;931000;NA;931000;931000;NA;931000;931000;NA;931000;931000;NA;931000;931000;NA;931000;931000;NA;931000;NA;931000;931000;NA;931000;931000;NA;931000;931000;980000;980000;980000;NA;931…
NA;NA;NA;NA;NA;NA;NA;NA;NA;NA;NA;NA;NA;NA;NA;NA;NA;NA;980000;900000;980000;NA;980000;NA;NA;NA;NA;NA;NA;NA;NA;NA;980000;980000;980000;980000;NA;NA;980000;980000;980000;980000;NA;NA;NA;NA;931000;931000;NA;931000;931000;NA;NA;NA;NA;931000;931000;NA;NA;NA;NA;931000;931000;NA;NA;NA;NA;931000;931000;NA;NA;NA;931000;931000;NA;NA;NA;NA;931000;931000;980000;980000;980000;NA;931000;931000;NA;931000;931000;…	00E+05;NA;NA;980000;NA;NA;NA;9	00E+05;9	00E+05;980000;980000;980000;980000;980000;980000;980000;980000;980000;980000;980000;980000;980000;980000;980000;980000;980000;980000;980000;980000;980000;980000;980000;980000;980000;980000;980000;980000;980000;980000;980000;980000;980000;980000;980000;980000;980000;980000;NA;NA;NA;NA;NA;NA;NA;NA;NA;NA;NA;NA;980000;980000;980000;980000;980000;980000;980000;980000;980000;980000;NA;NA;NA;NA;NA;NA;NA…
NA;NA;NA;NA;NA;NA;NA;NA;NA;NA;NA;NA;NA;NA;NA;900000;NA;NA;980000;NA;980000;NA;980000;NA;NA;NA;NA;NA;NA;NA;NA;NA;980000;980000;980000;980000;NA;NA;980000;980000;980000;980000;NA;NA;NA;NA;931000;931000;NA;NA;NA;NA;NA;NA;NA;931000;931000;NA;931000;931000;NA;931000;931000;NA;931000;931000;NA;931000;931000;NA;931000;NA;931000;931000;NA;931000;931000;NA;931000;931000;980000;980000;980000;NA;931000;9310…
NA;NA;NA;NA;NA;NA;NA;NA;NA;NA;900000;NA;NA;NA;NA;NA;NA;NA;980000;NA;980000;NA;980000;NA;NA;NA;NA;NA;NA;NA;NA;NA;980000;980000;980000;980000;NA;NA;980000;980000;980000;980000;NA;900000;900000;NA;931000;931000;NA;900000;900000;NA;900000;900000;NA;931000;931000;NA;900000;900000;NA;931000;931000;NA;900000;9	00E+05;NA;931000;931000;NA;900000;NA;931000;931000;NA;931000;931000;NA;931000;931000;980000;980000;980000;NA;931000;931000;NA;931000;931000;NA;931000;931000;NA;931000;931000;NA;931000;931000;NA;NA;NA;NA;NA;NA;NA;900000;NA;NA;NA;NA;NA;980000;NA;NA;NA;NA;NA;980000;980000;980000;980000;980000;980000;980000;980000;980000;980000;980000;980000;980000;980000;980000;980000;980000;980000;980000;980000;980…
NA;NA;NA;NA;NA;NA;NA;NA;NA;931000;NA;NA;NA;NA;NA;NA;NA;NA;980000;900000;980000;NA;980000;NA;NA;NA;NA;NA;NA;NA;NA;NA;980000;980000;980000;980000;NA;NA;980000;980000;980000;980000;NA;NA;NA;NA;931000;931000;NA;931000;931000;NA;NA;NA;NA;931000;931000;NA;NA;NA;NA;NA;NA;NA;NA;NA;NA;931000;931000;NA;NA;NA;931000;931000;NA;931000;931000;NA;931000;931000;980000;980000;980000;NA;931000;931000;NA;931000;931…
NA;NA;NA;NA;NA;NA;NA;NA;NA;931000;NA;NA;NA;931000;NA;NA;NA;NA;980000;900000;980000;NA;980000;NA;NA;NA;NA;NA;NA;NA;NA;NA;980000;980000;980000;980000;NA;NA;980000;980000;980000;980000;NA;NA;NA;NA;931000;931000;NA;NA;NA;NA;931000;931000;NA;931000;931000;NA;NA;NA;NA;931000;931000;NA;NA;NA;NA;931000;931000;NA;NA;NA;931000;931000;NA;931000;931000;NA;931000;931000;980000;980000;980000;NA;931000;931000;N…	00E+05;NA;NA;980000;NA;NA;NA;NA;NA;980000;980000;980000;980000;980000;980000;980000;980000;980000;980000;980000;980000;980000;980000;980000;980000;980000;980000;980000;980000;980000;980000;980000;980000;980000;980000;980000;980000;980000;980000;980000;980000;980000;980000;980000;980000;980000;980000;NA;NA;NA;NA;NA;NA;NA;NA;NA;NA;NA;NA;980000;980000;980000;980000;980000;980000;980000;980000;980000…
NA;NA;NA;NA;NA;NA;NA;NA;NA;931000;931000;931000;NA;NA;NA;NA;NA;NA;980000;900000;980000;NA;980000;NA;NA;NA;NA;NA;NA;NA;960000;NA;980000;980000;980000;980000;NA;960000;980000;980000;980000;980000;NA;NA;NA;NA;931000;931000;NA;931000;931000;NA;931000;931000;NA;931000;931000;NA;NA;NA;NA;931000;931000;NA;NA;NA;NA;931000;931000;NA;NA;NA;931000;931000;NA;931000;931000;NA;931000;931000;980000;980000;98000…
NA;NA;NA;NA;NA;NA;NA;NA;NA;NA;NA;NA;NA;931000;NA;NA;NA;NA;980000;900000;980000;NA;980000;NA;NA;NA;NA;NA;NA;NA;NA;NA;980000;980000;980000;980000;NA;NA;980000;980000;980000;980000;NA;NA;NA;NA;931000;931000;NA;NA;NA;NA;NA;NA;NA;931000;931000;NA;931000;931000;NA;931000;931000;NA;931000;931000;NA;931000;931000;NA;931000;NA;931000;931000;NA;931000;931000;NA;931000;931000;980000;980000;980000;NA;931000;…	00E+05;NA;NA;980000;NA;NA;NA;NA;NA;980000;980000;980000;980000;980000;980000;980000;980000;980000;980000;980000;980000;980000;980000;980000;980000;980000;980000;980000;980000;980000;980000;980000;980000;980000;980000;980000;980000;980000;980000;980000;980000;980000;980000;980000;980000;980000;980000;NA;NA;NA;NA;NA;NA;NA;NA;NA;NA;NA;NA;980000;980000;980000;980000;980000;980000;980000;980000;980000…
NA;NA;NA;NA;NA;NA;NA;NA;NA;931000;931000;931000;NA;931000;NA;NA;NA;NA;980000;NA;980000;NA;980000;NA;NA;NA;NA;NA;NA;NA;NA;NA;980000;980000;980000;980000;NA;NA;980000;980000;980000;980000;NA;NA;NA;NA;931000;931000;NA;NA;NA;NA;931000;931000;NA;931000;931000;NA;NA;NA;NA;931000;931000;NA;NA;NA;NA;931000;931000;NA;NA;NA;931000;931000;NA;931000;931000;NA;931000;931000;980000;980000;980000;NA;NA;NA;NA;93…
NA;NA;NA;NA;NA;NA;NA;NA;NA;NA;900000;900000;NA;NA;NA;NA;NA;NA;980000;NA;980000;NA;980000;NA;NA;NA;NA;NA;NA;NA;NA;NA;980000;980000;980000;980000;NA;NA;980000;980000;980000;980000;NA;931000;931000;NA;931000;931000;NA;NA;NA;NA;931000;931000;NA;931000;931000;NA;931000;931000;NA;931000;931000;NA;931000;931000;NA;931000;931000;NA;931000;NA;931000;931000;NA;931000;931000;NA;931000;931000;980000;980000;9…
NA;NA;NA;NA;NA;NA;NA;NA;NA;931000;931000;931000;NA;NA;NA;NA;NA;NA;980000;NA;980000;NA;980000;NA;NA;NA;NA;NA;NA;NA;NA;NA;980000;980000;980000;980000;NA;NA;980000;980000;980000;980000;NA;NA;NA;NA;900000;NA;NA;NA;NA;NA;931000;931000;NA;931000;931000;NA;NA;NA;NA;9	00E+05;900000;NA;900000;9	00E+05;NA;931000;931000;NA;900005;NA;931000;931000;NA;931000;931000;NA;931000;931000;980000;980000;980000;NA;931000;931000;NA;931000;931000;NA;931000;931000;NA;931000;931000;NA;931000;931000;NA;NA;NA;NA;NA;NA;NA;900000;NA;NA;NA;NA;NA;980000;NA;NA;9	00E+05;NA;NA;980000;980000;980000;980000;980000;980000;980000;980000;980000;980000;980000;980000;980000;980000;980000;980000;980000;980000;980000;980000;980000;980000;980000;980000;980000;980000;980000;980000;980000;980000;980000;980000;980000;980000;980000;980000;980000;980000;NA;NA;NA;NA;NA;NA;NA;NA;NA;NA;NA;NA;980000;980000;980000;980000;980000;980000;980000;980000;980000;980000;NA;NA;NA;NA;NA…
NA;NA;NA;NA;NA;NA;NA;NA;NA;NA;NA;NA;NA;931000;NA;NA;NA;NA;980000;900000;980000;NA;980000;NA;NA;NA;NA;NA;NA;NA;NA;NA;980000;980000;980000;980000;NA;NA;980000;980000;980000;980000;NA;931000;931000;NA;931000;931000;NA;931000;931000;NA;900000;NA;NA;931000;931000;NA;931000;931000;NA;NA;NA;NA;931000;931000;NA;NA;NA;NA;NA;NA;931000;931000;NA;931000;931000;NA;931000;931000;980000;980000;980000;NA;931000;…
NA;NA;NA;NA;NA;NA;NA;NA;NA;NA;NA;NA;NA;NA;NA;NA;NA;NA;980000;NA;980000;NA;980000;NA;NA;NA;NA;NA;NA;NA;NA;NA;980000;980000;980000;980000;NA;NA;980000;980000;980000;980000;NA;900000;NA;NA;931000;931000;NA;NA;NA;NA;NA;NA;NA;931000;931000;NA;931000;931000;NA;931000;931000;NA;931000;931000;NA;931000;931000;NA;931000;NA;931000;931000;NA;931000;931000;NA;931000;931000;980000;980000;980000;NA;931000;9310…
NA;NA;NA;NA;NA;NA;NA;NA;NA;NA;NA;NA;NA;NA;NA;NA;NA;NA;980000;NA;980000;NA;980000;NA;NA;NA;NA;NA;NA;NA;NA;NA;980000;980000;980000;980000;NA;NA;980000;980000;980000;980000;NA;NA;900000;NA;931000;931000;NA;931000;931000;NA;NA;NA;NA;931000;931000;NA;931000;931000;NA;931000;931000;NA;931000;931000;NA;931000;931000;NA;931000;NA;931000;931000;NA;931000;931000;NA;931000;931000;980000;980000;980000;NA;931…
NA;NA;NA;NA;NA;NA;NA;NA;NA;NA;NA;NA;NA;NA;NA;NA;NA;NA;980000;900000;980000;NA;980000;NA;NA;NA;NA;NA;NA;NA;NA;NA;980000;980000;980000;980000;NA;NA;980000;980000;980000;980000;NA;NA;900000;NA;931000;931000;NA;NA;900000;NA;NA;NA;NA;931000;931000;NA;NA;NA;NA;NA;NA;NA;NA;NA;NA;931000;931000;NA;NA;NA;931000;931000;NA;931000;931000;NA;931000;931000;980000;980000;980000;NA;NA;NA;NA;931000;931000;NA;93100…
NA;NA;NA;NA;NA;NA;NA;NA;NA;NA;NA;NA;NA;931000;NA;NA;NA;NA;980000;NA;980000;NA;980000;NA;NA;NA;NA;NA;NA;NA;NA;NA;980000;980000;980000;980000;NA;NA;980000;980000;980000;980000;NA;NA;NA;NA;900000;NA;NA;NA;900000;NA;931000;931000;NA;931000;931000;NA;931000;931000;NA;931000;931000;NA;931000;931000;NA;931000;931000;NA;931000;NA;931000;931000;NA;931000;931000;NA;931000;931000;980000;980000;980000;NA;931…
NA;NA;NA;NA;NA;NA;NA;NA;NA;931000;931000;931000;NA;931000;NA;NA;NA;NA;980000;NA;980000;NA;980000;NA;NA;NA;NA;NA;NA;NA;NA;NA;980000;980000;980000;980000;NA;NA;980000;980000;980000;980000;NA;NA;NA;NA;931000;931000;NA;931000;931000;NA;NA;NA;NA;931000;931000;NA;NA;NA;NA;931000;931000;NA;NA;NA;NA;931000;931000;NA;NA;NA;931000;931000;NA;931000;931000;NA;931000;931000;980000;980000;980000;NA;931000;9310…
NA;NA;NA;NA;NA;NA;NA;NA;NA;NA;NA;NA;NA;NA;NA;NA;NA;NA;980000;900000;980000;NA;980000;NA;NA;NA;NA;NA;NA;NA;NA;NA;980000;980000;980000;980000;NA;NA;980000;980000;980000;980000;NA;NA;NA;NA;931000;931000;NA;931000;931000;NA;NA;900000;NA;931000;931000;NA;931000;931000;NA;931000;931000;NA;931000;931000;NA;931000;931000;NA;931000;NA;931000;931000;NA;931000;931000;NA;931000;931000;980000;980000;980000;NA…
NA;NA;NA;NA;NA;NA;NA;NA;NA;NA;NA;NA;NA;NA;NA;NA;NA;NA;980000;NA;980000;NA;980000;NA;NA;NA;NA;NA;NA;NA;NA;NA;980000;980000;980000;980000;NA;NA;980000;980000;980000;980000;NA;NA;NA;NA;931000;931000;NA;NA;900000;NA;NA;NA;NA;931000;931000;NA;NA;NA;NA;931000;931000;NA;NA;NA;NA;931000;931000;NA;NA;NA;931000;931000;NA;931000;931000;NA;931000;931000;980000;980000;980000;NA;931000;931000;NA;931000;931000;…
NA;NA;NA;NA;NA;NA;NA;NA;NA;931000;931000;931000;NA;NA;NA;NA;NA;NA;980000;900000;980000;NA;980000;NA;NA;NA;NA;NA;960000;NA;960000;NA;980000;980000;980000;980000;NA;960000;980000;980000;980000;980000;NA;NA;NA;NA;NA;NA;NA;NA;NA;NA;NA;NA;NA;931000;931000;NA;NA;NA;NA;NA;NA;NA;NA;NA;NA;931000;931000;NA;NA;NA;931000;931000;NA;931000;931000;NA;931000;931000;980000;980000;980000;NA;931000;931000;NA;931000…
NA;NA;NA;NA;NA;NA;NA;NA;NA;NA;900000;900000;NA;NA;NA;NA;NA;NA;980000;NA;980000;NA;980000;NA;NA;NA;NA;NA;NA;NA;NA;NA;980000;980000;980000;980000;NA;NA;980000;980000;980000;980000;NA;NA;NA;NA;931000;931000;NA;931000;931000;NA;931000;931000;NA;931000;931000;NA;931000;931000;NA;931000;931000;NA;931000;931000;NA;931000;931000;NA;931000;NA;931000;931000;NA;931000;931000;NA;931000;931000;980000;980000;9…
NA;NA;NA;NA;NA;NA;NA;NA;NA;931000;931000;931000;NA;NA;NA;NA;NA;NA;980000;NA;980000;NA;980000;NA;NA;NA;NA;NA;NA;NA;NA;NA;980000;980000;980000;980000;NA;NA;980000;980000;980000;980000;NA;NA;NA;NA;931000;931000;NA;NA;900000;NA;NA;NA;NA;931000;931000;NA;NA;NA;NA;931000;931000;NA;NA;NA;NA;931000;931000;NA;NA;NA;931000;931000;NA;931000;931000;NA;931000;931000;980000;980000;980000;NA;NA;NA;NA;931000;931…
NA;NA;NA;NA;NA;NA;NA;NA;NA;931000;931000;931000;NA;NA;NA;NA;NA;NA;980000;NA;980000;NA;980000;NA;NA;NA;NA;NA;NA;NA;NA;NA;980000;980000;980000;980000;NA;NA;980000;980000;980000;980000;NA;NA;NA;NA;NA;NA;NA;NA;NA;NA;NA;NA;NA;931000;931000;NA;NA;NA;NA;931000;931000;NA;NA;NA;NA;931000;931000;NA;NA;NA;931000;931000;NA;931000;931000;NA;931000;931000;980000;980000;980000;NA;NA;NA;NA;NA;NA;NA;931000;931000…
NA;NA;NA;NA;NA;NA;NA;NA;NA;931000;931000;931000;NA;931000;NA;NA;NA;NA;980000;NA;980000;NA;980000;NA;NA;NA;NA;NA;NA;NA;NA;NA;980000;980000;980000;980000;NA;NA;980000;980000;980000;980000;NA;NA;NA;NA;NA;NA;NA;NA;NA;NA;NA;NA;NA;931000;931000;NA;931000;931000;NA;NA;NA;NA;NA;NA;NA;931000;931000;NA;NA;NA;931000;931000;NA;931000;931000;NA;931000;931000;980000;980000;980000;NA;931000;931000;NA;931000;931…
NA;NA;NA;NA;NA;NA;NA;NA;NA;931000;931000;931000;NA;931000;NA;NA;NA;NA;980000;900000;980000;NA;980000;NA;NA;NA;NA;NA;NA;NA;NA;NA;980000;980000;980000;980000;NA;NA;980000;980000;980000;980000;NA;900000;NA;NA;931000;931000;NA;NA;NA;NA;931000;931000;NA;931000;931000;NA;900000;NA;NA;931000;931000;NA;NA;9	00E+05;NA;931000;931000;NA;NA;NA;931000;931000;NA;931000;931000;NA;931000;931000;980000;980000;980000;NA;931000;931000;NA;931000;931000;NA;931000;931000;NA;931000;931000;NA;931000;931000;NA;NA;NA;NA;NA;NA;NA;900000;NA;NA;NA;NA;NA;980000;NA;NA;NA;NA;NA;980000;980000;980000;980000;980000;980000;980000;980000;980000;980000;980000;980000;980000;980000;980000;980000;980000;980000;980000;980000;980000;…
NA;NA;NA;NA;NA;NA;NA;NA;NA;931000;931000;931000;NA;NA;NA;NA;NA;NA;980000;NA;980000;NA;980000;NA;NA;NA;NA;NA;NA;NA;NA;NA;980000;980000;980000;980000;NA;NA;980000;980000;980000;980000;NA;900000;NA;NA;931000;931000;NA;NA;NA;NA;NA;NA;NA;931000;931000;NA;NA;NA;NA;931000;931000;NA;NA;NA;NA;931000;931000;NA;NA;NA;931000;931000;NA;931000;931000;NA;931000;931000;980000;980000;980000;NA;931000;931000;NA;93…
NA;NA;NA;NA;NA;NA;NA;NA;NA;NA;NA;NA;NA;NA;NA;NA;NA;NA;980000;NA;980000;NA;980000;NA;NA;NA;NA;NA;NA;NA;NA;NA;980000;980000;980000;980000;NA;NA;980000;980000;980000;980000;NA;NA;NA;NA;931000;931000;NA;NA;NA;NA;NA;NA;NA;931000;931000;NA;931000;931000;NA;931000;931000;NA;931000;931000;NA;931000;931000;NA;931000;NA;931000;931000;NA;931000;931000;NA;931000;931000;980000;980000;980000;NA;931000;931000;N…
NA;NA;NA;NA;NA;NA;NA;NA;NA;NA;NA;900000;NA;931000;NA;NA;NA;NA;980000;NA;980000;NA;980000;NA;NA;NA;NA;NA;NA;NA;NA;NA;980000;980000;980000;980000;NA;NA;980000;980000;980000;980000;NA;NA;NA;NA;931000;931000;NA;NA;NA;NA;931000;931000;NA;931000;931000;NA;NA;NA;NA;931000;931000;NA;NA;NA;NA;931000;931000;NA;NA;NA;931000;931000;NA;931000;931000;NA;931000;931000;980000;980000;980000;NA;NA;NA;NA;931000;931…	00E+05;9	00E+05;9	00E+05;9	00E+05;9	00E+05;980000;900000;NA;NA;9	00E+05;9	00E+05;980000;980000;980000;980000;980000;980000;980000;980000;980000;980000;980000;980000;980000;980000;980000;980000;980000;980000;980000;980000;980000;980000;980000;980000;980000;980000;980000;980000;980000;980000;980000;980000;980000;980000;980000;980000;980000;980000;NA;NA;NA;NA;NA;NA;NA;NA;NA;NA;NA;NA;980000;980000;980000;980000;980000;980000;980000;980000;980000;980000;NA;NA;NA;NA;NA;NA;NA…
NA;NA;NA;NA;NA;NA;NA;NA;NA;931000;931000;931000;NA;NA;NA;NA;NA;NA;980000;900000;980000;NA;980000;NA;NA;NA;NA;NA;NA;NA;NA;NA;980000;980000;980000;980000;NA;NA;980000;980000;980000;980000;NA;NA;NA;NA;NA;NA;NA;931000;931000;NA;NA;NA;NA;931000;931000;NA;NA;NA;NA;NA;NA;NA;NA;NA;NA;931000;931000;NA;NA;NA;931000;931000;NA;931000;931000;NA;931000;931000;980000;980000;980000;NA;NA;NA;NA;931000;931000;NA;9…
NA;NA;NA;NA;NA;NA;NA;NA;NA;NA;NA;NA;NA;NA;NA;NA;NA;NA;980000;NA;980000;NA;980000;NA;NA;NA;NA;NA;NA;NA;NA;NA;980000;980000;980000;980000;NA;NA;980000;980000;980000;980000;NA;NA;NA;NA;931000;931000;NA;931000;931000;NA;931000;931000;NA;931000;931000;NA;NA;NA;NA;NA;NA;NA;NA;9	00E+05;NA;NA;NA;NA;NA;NA;931000;931000;NA;931000;931000;NA;931000;931000;980000;980000;980000;NA;931000;931000;NA;931000;931000;NA;931000;931000;NA;931000;931000;NA;931000;931000;NA;NA;NA;NA;NA;NA;NA;900000;NA;NA;NA;NA;NA;980000;NA;NA;NA;NA;NA;980000;980000;980000;980000;980000;980000;980000;980000;980000;980000;980000;980000;980000;980000;980000;980000;980000;980000;980000;980000;980000;980000;9…
NA;NA;NA;NA;NA;NA;NA;NA;NA;NA;NA;NA;NA;NA;NA;NA;NA;NA;980000;NA;980000;NA;980000;NA;NA;NA;NA;NA;NA;NA;NA;NA;980000;980000;980000;980000;NA;NA;980000;980000;980000;980000;NA;NA;NA;NA;931000;931000;NA;NA;NA;NA;931000;931000;NA;931000;931000;NA;931000;931000;NA;931000;931000;NA;931000;931000;NA;931000;931000;NA;931000;NA;931000;931000;NA;931000;931000;NA;931000;931000;980000;980000;980000;NA;931000;…
NA;NA;NA;NA;NA;NA;NA;NA;NA;NA;NA;NA;NA;931000;NA;NA;NA;NA;980000;NA;980000;NA;980000;NA;NA;NA;NA;NA;NA;NA;NA;NA;980000;980000;980000;980000;NA;NA;980000;980000;980000;980000;NA;931000;931000;NA;931000;931000;NA;NA;NA;NA;NA;NA;NA;931000;931000;NA;NA;NA;NA;931000;931000;NA;NA;NA;NA;931000;931000;NA;NA;NA;931000;931000;NA;931000;931000;NA;931000;931000;980000;980000;980000;NA;931000;931000;NA;931000…
NA;NA;NA;NA;NA;NA;NA;NA;NA;NA;NA;NA;NA;931000;NA;NA;NA;NA;980000;NA;980000;NA;980000;NA;NA;NA;NA;NA;NA;NA;NA;NA;980000;980000;980000;980000;NA;NA;980000;980000;980000;980000;NA;NA;NA;NA;931000;931000;NA;NA;NA;NA;NA;NA;NA;931000;931000;NA;931000;931000;NA;931000;931000;NA;931000;931000;NA;931000;931000;NA;931000;NA;931000;931000;NA;931000;931000;NA;931000;931000;980000;980000;980000;NA;931000;9310…
NA;NA;NA;NA;NA;NA;NA;NA;NA;NA;NA;NA;NA;NA;NA;NA;NA;NA;980000;NA;980000;NA;980000;NA;NA;NA;NA;NA;NA;NA;NA;NA;980000;980000;980000;980000;NA;NA;980000;980000;980000;980000;NA;NA;NA;NA;931000;931000;NA;NA;NA;NA;931000;931000;NA;931000;931000;NA;931000;931000;NA;NA;NA;NA;931000;931000;NA;NA;NA;NA;NA;NA;931000;931000;NA;931000;931000;NA;931000;931000;980000;980000;980000;NA;NA;NA;NA;931000;931000;NA;9…
NA;NA;NA;NA;NA;NA;NA;NA;NA;931000;931000;931000;NA;931000;NA;NA;NA;NA;980000;900000;980000;NA;980000;NA;NA;NA;NA;NA;NA;NA;NA;NA;980000;980000;980000;980000;NA;NA;980000;980000;980000;980000;NA;NA;900000;NA;931000;931000;NA;NA;900000;NA;NA;900000;NA;931000;931000;NA;NA;NA;NA;931000;931000;NA;NA;NA;NA;931000;931000;NA;NA;NA;931000;931000;NA;931000;931000;NA;931000;931000;980000;980000;980000;NA;931…
NA;NA;NA;NA;NA;NA;NA;NA;NA;931000;931000;931000;NA;NA;NA;NA;NA;NA;980000;NA;980000;NA;980000;NA;NA;NA;NA;NA;NA;NA;NA;NA;980000;980000;980000;980000;NA;NA;980000;980000;980000;980000;NA;NA;900000;NA;931000;931000;NA;NA;NA;NA;NA;NA;NA;931000;931000;NA;NA;NA;NA;931000;931000;NA;NA;NA;NA;931000;931000;NA;NA;NA;931000;931000;NA;NA;NA;NA;931000;931000;980000;980000;980000;NA;931000;931000;NA;931000;931…
NA;NA;NA;NA;NA;NA;NA;NA;NA;NA;NA;NA;NA;NA;NA;NA;NA;NA;980000;NA;980000;NA;980000;NA;NA;NA;NA;NA;NA;NA;NA;NA;980000;980000;980000;980000;NA;NA;980000;980000;980000;980000;NA;NA;NA;NA;931000;931000;NA;NA;900000;NA;NA;NA;NA;931000;931000;NA;NA;NA;NA;931000;931000;NA;NA;NA;NA;931000;931000;NA;NA;NA;931000;931000;NA;931000;931000;NA;931000;931000;980000;980000;980000;NA;931000;931000;NA;931000;931000;…
NA;NA;NA;NA;NA;NA;NA;NA;NA;931000;931000;931000;NA;NA;NA;NA;NA;NA;980000;900000;980000;NA;980000;NA;NA;NA;NA;NA;NA;NA;NA;NA;980000;980000;980000;980000;NA;NA;980000;980000;980000;980000;NA;NA;NA;NA;NA;NA;NA;NA;900000;NA;931000;931000;NA;931000;931000;NA;NA;NA;NA;NA;NA;NA;NA;NA;NA;931000;931000;NA;NA;NA;931000;931000;NA;931000;931000;NA;931000;931000;980000;980000;980000;NA;931000;931000;NA;931000…
NA;NA;NA;NA;NA;NA;NA;NA;NA;931000;931000;931000;NA;NA;NA;NA;NA;NA;980000;NA;980000;NA;980000;NA;NA;NA;NA;NA;960000;NA;NA;NA;980000;980000;980000;980000;NA;NA;980000;980000;980000;980000;NA;NA;NA;NA;931000;931000;NA;NA;900000;NA;NA;NA;NA;931000;931000;NA;931000;931000;NA;931000;931000;NA;931000;931000;NA;931000;931000;NA;931000;NA;931000;931000;NA;931000;931000;NA;931000;931000;980000;980000;98000…
NA;NA;NA;NA;NA;NA;NA;NA;NA;931000;931000;931000;NA;NA;NA;NA;NA;NA;980000;NA;980000;NA;980000;NA;NA;NA;NA;NA;NA;960000;NA;960000;980000;980000;980000;980000;NA;NA;980000;980000;980000;980000;NA;NA;NA;NA;NA;NA;NA;NA;NA;NA;931000;931000;NA;931000;931000;NA;NA;NA;NA;931000;931000;NA;NA;NA;NA;931000;931000;NA;NA;NA;931000;931000;NA;931000;931000;NA;931000;931000;980000;980000;980000;NA;931000;931000;N…
NA;NA;NA;NA;NA;NA;NA;NA;NA;NA;NA;NA;NA;NA;NA;NA;NA;NA;980000;NA;980000;NA;980000;NA;NA;NA;NA;NA;NA;NA;NA;NA;980000;980000;980000;980000;NA;NA;980000;980000;980000;980000;NA;NA;900000;NA;931000;931000;NA;NA;NA;NA;NA;NA;NA;931000;931000;NA;NA;NA;NA;NA;NA;NA;NA;NA;NA;931000;931000;NA;NA;NA;931000;931000;NA;931000;931000;NA;931000;931000;980000;980000;980000;NA;931000;931000;NA;931000;931000;NA;93100…
NA;NA;NA;NA;NA;NA;NA;NA;NA;931000;NA;NA;NA;931000;931000;NA;NA;NA;980000;900000;980000;NA;980000;NA;NA;NA;NA;NA;NA;NA;NA;NA;980000;980000;980000;980000;NA;NA;980000;980000;980000;980000;NA;NA;NA;NA;931000;931000;NA;NA;NA;NA;931000;931000;NA;931000;931000;NA;NA;NA;NA;931000;931000;NA;NA;NA;NA;931000;931000;NA;NA;NA;931000;931000;NA;931000;931000;NA;931000;931000;980000;980000;980000;NA;931000;9310…
NA;NA;NA;NA;NA;NA;NA;NA;NA;931000;931000;931000;NA;931000;NA;NA;NA;NA;980000;NA;980000;NA;980000;NA;NA;NA;NA;NA;NA;NA;NA;NA;980000;980000;980000;980000;NA;NA;980000;980000;980000;980000;NA;NA;NA;NA;NA;NA;NA;NA;NA;NA;NA;NA;NA;931000;931000;NA;NA;NA;NA;931000;931000;NA;NA;NA;NA;931000;931000;NA;NA;NA;931000;931000;NA;NA;NA;NA;931000;931000;980000;980000;980000;NA;931000;931000;NA;931000;931000;NA;9…	00E+05;NA;NA;980000;NA;NA;NA;9	00E+05;9	00E+05;980000;980000;980000;980000;980000;980000;980000;980000;980000;980000;980000;980000;980000;980000;980000;980000;980000;980000;980000;980000;980000;980000;980000;980000;980000;980000;980000;980000;980000;980000;980000;980000;980000;980000;980000;980000;980000;980000;NA;NA;NA;NA;NA;NA;NA;NA;NA;NA;NA;NA;980000;980000;980000;980000;980000;980000;980000;980000;980000;980000;NA;NA;NA;NA;NA;NA;NA…
NA;NA;NA;NA;NA;NA;NA;NA;NA;NA;NA;NA;NA;931000;931000;NA;NA;NA;980000;900000;980000;NA;980000;NA;NA;NA;NA;NA;NA;NA;NA;NA;980000;980000;980000;980000;NA;NA;980000;980000;980000;980000;NA;NA;NA;NA;931000;931000;NA;NA;900000;NA;931000;931000;NA;931000;931000;NA;931000;931000;NA;931000;931000;NA;931000;931000;NA;931000;931000;NA;931000;NA;931000;931000;NA;931000;931000;NA;931000;931000;980000;980000;9…
NA;NA;NA;NA;NA;NA;NA;NA;NA;931000;931000;931000;NA;931000;NA;NA;NA;NA;980000;NA;980000;NA;980000;NA;NA;NA;NA;NA;NA;NA;NA;NA;980000;980000;980000;980000;NA;NA;980000;980000;980000;980000;NA;NA;900000;NA;931000;931000;NA;NA;NA;NA;NA;NA;NA;931000;931000;NA;NA;NA;NA;931000;931000;NA;NA;NA;NA;931000;931000;NA;NA;NA;931000;931000;NA;931000;931000;NA;931000;931000;980000;980000;980000;NA;931000;931000;N…
NA;NA;NA;NA;NA;NA;NA;NA;NA;NA;900000;900000;NA;931000;NA;NA;NA;NA;980000;NA;980000;NA;980000;NA;NA;NA;NA;NA;NA;NA;NA;NA;980000;980000;980000;980000;NA;NA;980000;980000;980000;980000;NA;900000;NA;NA;931000;931000;NA;931000;931000;NA;NA;NA;NA;931000;931000;NA;NA;NA;NA;931000;931000;NA;NA;NA;NA;931000;931000;NA;NA;NA;931000;931000;NA;NA;NA;NA;931000;931000;980000;980000;980000;NA;931000;931000;NA;93…
NA;NA;NA;NA;NA;NA;NA;NA;NA;931000;931000;931000;NA;931000;931000;NA;NA;NA;980000;900000;980000;NA;980000;NA;NA;NA;NA;NA;NA;NA;NA;NA;980000;980000;980000;980000;NA;NA;980000;980000;980000;980000;NA;NA;NA;NA;931000;931000;NA;NA;NA;NA;NA;NA;NA;931000;931000;NA;931000;931000;NA;931000;931000;NA;931000;931000;NA;931000;931000;NA;931000;NA;931000;931000;NA;931000;931000;NA;931000;931000;980000;980000;9…
NA;NA;NA;NA;NA;NA;NA;NA;NA;NA;NA;NA;NA;931000;NA;NA;NA;NA;980000;NA;980000;NA;980000;NA;NA;NA;NA;NA;NA;NA;NA;NA;980000;980000;980000;980000;NA;NA;980000;980000;980000;980000;NA;NA;900000;NA;931000;931000;NA;NA;NA;NA;NA;NA;NA;931000;931000;NA;NA;NA;NA;931000;931000;NA;NA;NA;NA;931000;931000;NA;NA;NA;931000;931000;NA;931000;931000;NA;931000;931000;980000;980000;980000;NA;931000;931000;NA;931000;931…
NA;NA;NA;NA;NA;NA;NA;NA;NA;NA;NA;NA;NA;NA;NA;NA;NA;NA;980000;NA;980000;NA;980000;NA;NA;NA;NA;NA;NA;NA;NA;NA;980000;980000;980000;980000;NA;NA;980000;980000;980000;980000;NA;NA;NA;NA;931000;931000;NA;NA;NA;NA;931000;931000;NA;931000;931000;NA;931000;931000;NA;931000;931000;NA;931000;931000;NA;931000;931000;NA;931000;NA;931000;931000;NA;931000;931000;NA;931000;931000;980000;980000;980000;NA;931000;…
NA;NA;NA;NA;NA;NA;NA;NA;NA;NA;NA;NA;NA;NA;931000;NA;NA;NA;980000;NA;980000;NA;980000;NA;NA;NA;NA;NA;NA;NA;NA;NA;980000;980000;980000;980000;NA;NA;980000;980000;980000;980000;NA;931000;931000;NA;931000;931000;NA;NA;NA;NA;NA;900000;NA;931000;931000;NA;NA;NA;NA;931000;931000;NA;NA;NA;NA;931000;931000;NA;NA;NA;931000;931000;NA;931000;931000;NA;931000;931000;980000;980000;980000;NA;931000;931000;NA;93…
NA;NA;NA;NA;NA;NA;NA;NA;NA;931000;931000;931000;NA;NA;NA;NA;NA;NA;980000;NA;980000;NA;980000;NA;NA;NA;NA;NA;NA;960000;NA;NA;980000;980000;980000;980000;NA;NA;980000;980000;980000;980000;NA;NA;NA;NA;931000;931000;900000;900000;900000;NA;931000;931000;NA;931000;931000;NA;931000;931000;NA;931000;931000;NA;931000;931000;NA;931000;931000;NA;931000;NA;931000;931000;NA;931000;931000;NA;931000;931000;980…
NA;NA;NA;NA;NA;NA;NA;NA;NA;931000;931000;931000;NA;NA;NA;NA;NA;NA;980000;900000;980000;NA;980000;NA;NA;NA;NA;NA;NA;NA;NA;NA;980000;980000;980000;980000;NA;NA;980000;980000;980000;980000;900000;900000;900000;900000;900000;900000;900000;900000;900000;900000;900000;900000;900000;900000;900000;900000;900000;900000;900000;9	00E+05;900000;900000;900000;9	00E+05;900000;900000;900000;900000;NA;900000;900000;900000;900000;900000;9	00E+05;900000;900000;900000;980000;980000;980000;900000;900000;900000;900000;900000;900000;900000;900000;900000;900000;900000;900000;900000;900000;900000;NA;NA;NA;NA;NA;NA;NA;900000;NA;NA;NA;NA;NA;980000;NA;NA;NA;NA;NA;980000;980000;980000;980000;980000;980000;980000;980000;980000;980000;980000;980000;980000;980000;980000;980000;980000;980000;980000;980000;980000;980000;980000;980000;980000;98000…
NA;NA;NA;NA;NA;NA;NA;NA;NA;931000;931000;931000;NA;NA;NA;NA;NA;NA;980000;NA;980000;NA;980000;NA;NA;NA;NA;NA;NA;NA;NA;NA;980000;980000;980000;980000;NA;NA;980000;980000;980000;980000;NA;NA;NA;NA;931000;931000;NA;NA;NA;NA;NA;900000;NA;931000;931000;NA;NA;NA;NA;931000;931000;NA;NA;NA;NA;931000;931000;NA;NA;NA;931000;931000;NA;931000;931000;NA;931000;931000;980000;980000;980000;NA;931000;931000;NA;93…
NA;NA;NA;NA;NA;NA;NA;NA;NA;931000;931000;931000;NA;931000;NA;NA;NA;NA;980000;NA;980000;NA;980000;NA;NA;NA;NA;NA;NA;NA;NA;NA;980000;980000;980000;980000;NA;NA;980000;980000;980000;980000;NA;931000;931000;NA;931000;931000;NA;931000;931000;NA;900000;900000;NA;931000;931000;NA;931000;931000;NA;931000;931000;NA;931000;931000;NA;931000;931000;NA;931000;NA;931000;931000;NA;931000;931000;NA;931000;931000…
NA;NA;NA;NA;NA;NA;NA;NA;NA;NA;NA;NA;NA;931000;NA;NA;NA;NA;980000;NA;980000;NA;980000;NA;NA;NA;NA;NA;NA;NA;NA;NA;980000;980000;980000;980000;NA;NA;980000;980000;980000;980000;NA;NA;NA;NA;931000;931000;NA;NA;NA;NA;NA;NA;NA;931000;931000;NA;931000;931000;NA;931000;931000;NA;931000;931000;NA;931000;931000;NA;931000;NA;931000;931000;NA;931000;931000;NA;931000;931000;980000;980000;980000;NA;931000;9310…
NA;NA;NA;NA;NA;NA;900000;NA;NA;931000;NA;NA;NA;NA;NA;NA;NA;NA;980000;NA;980000;NA;980000;NA;NA;NA;NA;NA;NA;NA;NA;NA;980000;980000;980000;980000;NA;NA;980000;980000;980000;980000;NA;NA;NA;NA;931000;931000;NA;NA;NA;NA;NA;NA;NA;931000;931000;NA;NA;NA;NA;931000;931000;NA;NA;NA;NA;931000;931000;NA;NA;NA;931000;931000;NA;931000;931000;NA;931000;931000;980000;980000;980000;NA;931000;931000;NA;931000;931…	00E+05;NA;NA;980000;980000;980000;980000;980000;980000;980000;980000;980000;980000;980000;980000;980000;980000;980000;980000;980000;980000;980000;980000;980000;980000;980000;980000;980000;980000;980000;980000;980000;980000;980000;980000;980000;980000;980000;980000;980000;980000;NA;NA;NA;NA;NA;NA;NA;NA;NA;NA;NA;NA;980000;980000;980000;980000;980000;980000;980000;980000;980000;980000;NA;NA;NA;NA;NA…
NA;NA;NA;NA;NA;NA;NA;NA;NA;NA;NA;NA;NA;NA;931000;NA;NA;NA;980000;NA;980000;NA;980000;NA;NA;NA;NA;NA;NA;NA;NA;NA;980000;980000;980000;980000;NA;NA;980000;980000;980000;980000;NA;931000;931000;NA;931000;931000;NA;931000;931000;NA;900000;NA;NA;931000;931000;NA;NA;NA;NA;931000;931000;NA;NA;NA;NA;931000;931000;NA;NA;NA;931000;931000;NA;931000;931000;NA;931000;931000;980000;980000;980000;NA;931000;9310…
NA;NA;NA;NA;NA;NA;NA;NA;NA;NA;NA;NA;NA;NA;NA;NA;NA;NA;980000;900000;980000;NA;980000;NA;NA;NA;NA;NA;NA;NA;NA;NA;980000;980000;980000;980000;NA;NA;980000;980000;980000;980000;NA;NA;NA;NA;931000;931000;NA;NA;900000;NA;NA;900000;NA;931000;931000;NA;900000;NA;NA;931000;931000;NA;NA;9	00E+05;NA;931000;931000;NA;NA;NA;931000;931000;NA;931000;931000;NA;931000;931000;980000;980000;980000;NA;931000;931000;NA;931000;931000;NA;931000;931000;NA;931000;931000;NA;931000;931000;NA;NA;NA;NA;NA;NA;NA;900000;NA;NA;NA;NA;NA;980000;NA;NA;NA;NA;NA;980000;980000;980000;980000;980000;980000;980000;980000;980000;980000;980000;980000;980000;980000;980000;980000;980000;980000;980000;980000;980000;…
NA;NA;NA;NA;NA;NA;NA;NA;NA;931000;931000;931000;NA;NA;NA;NA;NA;NA;980000;NA;980000;NA;980000;NA;NA;NA;NA;NA;NA;NA;NA;NA;980000;980000;980000;980000;NA;NA;980000;980000;980000;980000;NA;NA;NA;NA;931000;931000;NA;NA;900000;900000;900000;900000;NA;931000;931000;NA;NA;NA;NA;931000;931000;NA;NA;NA;NA;931000;931000;NA;NA;NA;931000;931000;NA;931000;931000;NA;931000;931000;980000;980000;980000;NA;931000;…
NA;NA;NA;NA;NA;NA;NA;NA;NA;931000;931000;931000;NA;NA;NA;NA;NA;NA;980000;NA;980000;NA;980000;NA;NA;NA;NA;NA;NA;NA;NA;NA;980000;980000;980000;980000;NA;NA;980000;980000;980000;980000;NA;NA;NA;NA;931000;931000;NA;931000;931000;NA;931000;931000;NA;931000;931000;NA;NA;NA;NA;931000;931000;NA;NA;NA;NA;931000;931000;NA;NA;NA;931000;931000;NA;931000;931000;NA;931000;931000;980000;980000;980000;NA;931000;…
NA;NA;NA;NA;NA;NA;NA;NA;NA;NA;NA;NA;NA;NA;NA;NA;NA;NA;980000;NA;980000;NA;980000;NA;NA;NA;NA;NA;NA;NA;NA;NA;980000;980000;980000;980000;NA;NA;980000;980000;980000;980000;NA;931000;931000;NA;NA;NA;NA;NA;900000;NA;NA;NA;NA;931000;931000;NA;NA;NA;NA;931000;931000;NA;NA;NA;NA;931000;931000;NA;NA;NA;931000;931000;NA;931000;931000;NA;931000;931000;980000;980000;980000;NA;931000;931000;NA;931000;931000;…
NA;NA;NA;NA;NA;NA;NA;NA;NA;NA;NA;NA;NA;NA;NA;NA;NA;NA;980000;900000;980000;NA;980000;NA;NA;NA;NA;NA;NA;NA;NA;NA;980000;980000;980000;980000;NA;NA;980000;980000;980000;980000;NA;NA;NA;NA;931000;931000;NA;931000;931000;NA;NA;NA;NA;931000;931000;NA;931000;931000;NA;931000;931000;NA;931000;931000;NA;931000;931000;NA;931000;NA;931000;931000;NA;931000;931000;NA;931000;931000;980000;980000;980000;NA;931…
NA;NA;NA;NA;NA;NA;NA;NA;NA;NA;NA;NA;NA;NA;NA;NA;NA;NA;980000;NA;980000;NA;980000;NA;NA;NA;NA;NA;NA;NA;NA;NA;980000;980000;980000;980000;NA;NA;980000;980000;980000;980000;NA;NA;900000;NA;931000;931000;NA;931000;931000;NA;931000;931000;NA;931000;931000;NA;NA;NA;NA;931000;931000;NA;NA;NA;NA;931000;931000;NA;NA;NA;931000;931000;NA;931000;931000;NA;931000;931000;980000;980000;980000;NA;931000;931000;N…	00E+05;NA;NA;980000;NA;NA;NA;NA;NA;980000;980000;980000;980000;980000;980000;980000;980000;980000;980000;980000;980000;980000;980000;980000;980000;980000;980000;980000;980000;980000;980000;980000;980000;980000;980000;980000;980000;980000;980000;980000;980000;980000;980000;980000;980000;980000;980000;NA;NA;NA;NA;NA;NA;NA;NA;NA;NA;NA;NA;980000;980000;980000;980000;980000;980000;980000;980000;980000…
NA;NA;NA;NA;NA;NA;NA;NA;NA;NA;NA;NA;NA;931000;931000;NA;NA;NA;980000;NA;980000;NA;980000;NA;NA;NA;NA;NA;NA;NA;NA;NA;980000;980000;980000;980000;NA;NA;980000;980000;980000;980000;NA;NA;NA;NA;931000;931000;NA;NA;NA;NA;NA;NA;NA;931000;931000;NA;NA;NA;NA;931000;931000;NA;NA;NA;NA;931000;931000;NA;NA;NA;931000;931000;NA;931000;931000;NA;931000;931000;980000;980000;980000;NA;NA;NA;NA;931000;931000;NA;9…
NA;NA;NA;NA;NA;NA;NA;NA;NA;NA;NA;NA;NA;NA;NA;NA;NA;NA;980000;NA;980000;NA;980000;NA;NA;NA;NA;NA;NA;NA;NA;NA;980000;980000;980000;980000;NA;NA;980000;980000;980000;980000;NA;NA;NA;NA;931000;931000;NA;NA;NA;NA;NA;NA;NA;931000;931000;NA;NA;NA;NA;931000;931000;NA;NA;NA;NA;931000;931000;NA;NA;NA;931000;931000;NA;931000;931000;NA;931000;931000;980000;980000;980000;NA;931000;931000;NA;931000;931000;NA;9…
NA;NA;NA;NA;NA;NA;NA;NA;NA;NA;NA;NA;NA;NA;NA;NA;NA;NA;980000;900000;980000;NA;980000;NA;NA;NA;NA;NA;NA;NA;NA;NA;980000;980000;980000;980000;NA;NA;980000;980000;980000;980000;NA;NA;NA;NA;931000;931000;NA;NA;NA;NA;NA;NA;NA;931000;931000;NA;NA;NA;NA;931000;931000;NA;NA;NA;NA;931000;931000;NA;NA;NA;931000;931000;NA;931000;931000;NA;931000;931000;980000;980000;980000;NA;931000;931000;NA;931000;931000;…
NA;NA;NA;NA;NA;NA;NA;NA;NA;931000;931000;931000;NA;NA;NA;NA;NA;NA;980000;NA;980000;NA;980000;NA;NA;NA;NA;NA;NA;NA;NA;NA;980000;980000;980000;980000;NA;NA;980000;980000;980000;980000;NA;NA;NA;NA;931000;931000;NA;NA;NA;NA;NA;NA;NA;931000;931000;NA;NA;NA;NA;931000;931000;NA;NA;NA;NA;931000;931000;NA;NA;NA;931000;931000;NA;931000;931000;NA;931000;931000;980000;980000;980000;NA;931000;931000;NA;931000…
NA;NA;NA;NA;NA;NA;NA;NA;NA;NA;NA;NA;NA;NA;NA;NA;NA;NA;980000;NA;980000;NA;980000;NA;NA;NA;NA;NA;NA;NA;NA;NA;980000;980000;980000;980000;NA;NA;980000;980000;980000;980000;NA;NA;NA;NA;931000;931000;NA;NA;NA;NA;931000;931000;NA;931000;931000;NA;931000;931000;NA;931000;931000;NA;931000;931000;NA;931000;931000;NA;931000;NA;931000;931000;NA;931000;931000;NA;931000;931000;980000;980000;980000;NA;931000;…
NA;NA;NA;NA;NA;NA;NA;NA;NA;NA;NA;NA;NA;NA;NA;NA;NA;NA;980000;900000;980000;NA;980000;NA;NA;NA;NA;NA;NA;NA;NA;NA;980000;980000;980000;980000;NA;NA;980000;980000;980000;980000;NA;NA;NA;NA;931000;931000;NA;NA;NA;NA;931000;931000;NA;931000;931000;NA;NA;NA;NA;931000;931000;NA;NA;NA;NA;931000;931000;NA;NA;NA;931000;931000;NA;931000;931000;NA;931000;931000;980000;980000;980000;NA;NA;NA;NA;931000;931000;…
NA;NA;NA;NA;NA;NA;NA;NA;NA;NA;NA;NA;NA;NA;NA;NA;NA;NA;980000;900000;980000;NA;980000;NA;NA;NA;NA;NA;NA;NA;NA;NA;980000;980000;980000;980000;NA;NA;980000;980000;980000;980000;NA;NA;NA;NA;931000;931000;NA;NA;NA;NA;NA;NA;NA;931000;931000;NA;NA;NA;NA;931000;931000;NA;NA;NA;NA;931000;931000;NA;NA;NA;931000;931000;NA;931000;931000;NA;931000;931000;980000;980000;980000;NA;931000;931000;NA;931000;931000;…	00E+05;NA;NA;980000;NA;NA;NA;NA;NA;980000;980000;980000;980000;980000;980000;980000;980000;980000;980000;980000;980000;980000;980000;980000;980000;980000;980000;980000;980000;980000;980000;980000;980000;980000;980000;980000;980000;980000;980000;980000;980000;980000;980000;980000;980000;980000;980000;NA;NA;NA;NA;NA;NA;NA;NA;NA;NA;NA;NA;980000;980000;980000;980000;980000;980000;980000;980000;980000…
NA;NA;NA;NA;NA;NA;NA;NA;NA;931000;931000;931000;NA;931000;NA;NA;NA;NA;980000;900000;980000;NA;980000;NA;NA;NA;NA;NA;NA;NA;NA;NA;980000;980000;980000;980000;NA;NA;980000;980000;980000;980000;NA;NA;900000;NA;NA;NA;NA;NA;NA;NA;931000;931000;NA;931000;931000;NA;NA;NA;NA;931000;931000;NA;NA;NA;NA;931000;931000;NA;NA;NA;931000;931000;NA;931000;931000;NA;931000;931000;980000;980000;980000;NA;NA;NA;NA;93…
NA;NA;NA;NA;NA;NA;NA;NA;NA;NA;NA;NA;NA;931000;NA;NA;NA;NA;980000;NA;980000;NA;980000;NA;NA;NA;NA;NA;NA;NA;NA;NA;980000;980000;980000;980000;NA;NA;980000;980000;980000;980000;NA;NA;NA;NA;931000;931000;NA;931000;931000;NA;900000;900000;NA;931000;931000;NA;931000;931000;NA;931000;931000;NA;931000;931000;NA;931000;931000;NA;931000;NA;931000;931000;NA;931000;931000;NA;931000;931000;980000;980000;98000…
NA;NA;NA;NA;NA;NA;NA;NA;NA;931000;NA;NA;NA;NA;NA;NA;NA;NA;980000;NA;980000;NA;980000;NA;NA;NA;NA;NA;NA;NA;NA;NA;980000;980000;980000;980000;NA;NA;980000;980000;980000;980000;NA;900000;900000;NA;931000;931000;NA;900000;900000;NA;900000;900000;NA;931000;931000;NA;900000;NA;NA;931000;931000;NA;NA;9	00E+05;NA;931000;931000;NA;NA;NA;931000;931000;NA;931000;931000;NA;931000;931000;980000;980000;980000;NA;931000;931000;NA;931000;931000;NA;931000;931000;NA;931000;931000;NA;931000;931000;NA;NA;NA;NA;NA;NA;NA;900000;NA;NA;NA;NA;NA;980000;NA;NA;NA;NA;NA;980000;980000;980000;980000;980000;980000;980000;980000;980000;980000;980000;980000;980000;980000;980000;980000;980000;980000;980000;980000;980000;…
NA;NA;NA;NA;NA;NA;NA;NA;NA;NA;900000;900000;NA;931000;NA;NA;NA;NA;980000;NA;980000;NA;980000;NA;NA;NA;NA;NA;NA;NA;NA;NA;980000;980000;980000;980000;NA;NA;980000;980000;980000;980000;NA;NA;NA;NA;931000;931000;NA;NA;NA;NA;NA;NA;NA;931000;931000;NA;NA;NA;NA;931000;931000;NA;NA;NA;NA;931000;931000;NA;NA;NA;931000;931000;NA;931000;931000;NA;931000;931000;980000;980000;980000;NA;931000;931000;NA;931000…
NA;NA;NA;NA;NA;NA;NA;NA;NA;NA;NA;NA;NA;931000;NA;NA;NA;NA;980000;NA;980000;NA;980000;NA;NA;NA;NA;NA;NA;NA;NA;NA;980000;980000;980000;980000;NA;NA;980000;980000;980000;980000;NA;NA;NA;NA;931000;931000;NA;900000;900000;NA;931000;931000;NA;931000;931000;NA;NA;NA;NA;9	00E+05;900000;NA;900000;9	00E+05;NA;931000;931000;NA;900002;NA;931000;931000;NA;931000;931000;NA;931000;931000;980000;980000;980000;NA;NA;NA;NA;931000;931000;NA;931000;931000;NA;931000;931000;NA;931000;931000;NA;NA;NA;NA;NA;NA;NA;NA;NA;NA;9	00E+05;NA;NA;980000;NA;NA;NA;NA;NA;980000;980000;980000;980000;980000;980000;980000;980000;980000;980000;980000;980000;980000;980000;980000;980000;980000;980000;980000;980000;980000;980000;980000;980000;980000;980000;980000;980000;980000;980000;980000;980000;980000;980000;980000;980000;980000;980000;NA;NA;NA;NA;NA;NA;NA;NA;NA;NA;NA;NA;980000;980000;980000;980000;980000;980000;980000;980000;980000…
NA;NA;NA;NA;NA;NA;NA;NA;NA;931000;931000;931000;NA;931000;931000;NA;NA;NA;980000;900000;980000;NA;980000;NA;NA;NA;NA;NA;NA;NA;NA;NA;980000;980000;980000;980000;NA;NA;980000;980000;980000;980000;NA;NA;NA;NA;931000;931000;NA;NA;NA;NA;NA;NA;NA;931000;931000;NA;900000;NA;NA;931000;931000;NA;NA;9	00E+05;NA;931000;931000;NA;NA;NA;931000;931000;NA;931000;931000;NA;931000;931000;980000;980000;980000;NA;931000;931000;NA;931000;931000;NA;931000;931000;NA;931000;931000;NA;931000;931000;NA;NA;NA;NA;NA;NA;NA;900000;NA;NA;NA;NA;NA;980000;NA;NA;NA;NA;NA;980000;980000;980000;980000;980000;980000;980000;980000;980000;980000;980000;980000;980000;980000;980000;980000;980000;980000;980000;980000;980000;…
NA;NA;NA;NA;NA;NA;NA;NA;NA;931000;931000;931000;NA;931000;NA;NA;NA;NA;980000;NA;980000;NA;980000;NA;NA;NA;NA;NA;NA;960000;NA;NA;980000;980000;980000;980000;NA;NA;980000;980000;980000;980000;NA;931000;931000;NA;NA;NA;NA;NA;NA;NA;NA;NA;NA;931000;931000;NA;NA;NA;NA;NA;NA;NA;NA;NA;NA;931000;931000;NA;NA;NA;931000;931000;NA;931000;931000;NA;931000;931000;980000;980000;980000;NA;931000;931000;NA;931000…
NA;NA;NA;NA;NA;NA;NA;NA;NA;931000;NA;NA;NA;931000;NA;NA;NA;NA;980000;900000;980000;NA;980000;NA;NA;NA;NA;NA;NA;NA;NA;NA;980000;980000;980000;980000;NA;NA;980000;980000;980000;980000;NA;900000;NA;NA;931000;931000;NA;NA;900000;NA;NA;900000;NA;931000;931000;NA;900000;NA;NA;931000;931000;NA;NA;9	00E+05;NA;931000;931000;NA;NA;NA;931000;931000;NA;931000;931000;NA;931000;931000;980000;980000;980000;NA;931000;931000;NA;931000;931000;NA;931000;931000;NA;931000;931000;NA;931000;931000;NA;NA;NA;NA;NA;NA;NA;900000;NA;NA;NA;NA;NA;980000;NA;NA;NA;NA;NA;980000;980000;980000;980000;980000;980000;980000;980000;980000;980000;980000;980000;980000;980000;980000;980000;980000;980000;980000;980000;980000;…
NA;NA;NA;NA;NA;NA;NA;NA;NA;931000;NA;NA;NA;NA;NA;NA;NA;NA;980000;900000;980000;NA;980000;NA;NA;NA;NA;NA;NA;NA;NA;NA;980000;980000;980000;980000;NA;NA;980000;980000;980000;980000;NA;NA;NA;NA;931000;931000;NA;NA;NA;NA;931000;931000;NA;931000;931000;NA;NA;NA;NA;NA;NA;NA;NA;NA;NA;931000;931000;NA;NA;NA;931000;931000;NA;931000;931000;NA;931000;931000;980000;980000;980000;NA;931000;931000;NA;931000;931…
NA;NA;NA;NA;NA;NA;NA;NA;NA;931000;NA;NA;NA;NA;NA;NA;NA;NA;980000;NA;980000;NA;980000;NA;NA;NA;NA;NA;NA;NA;NA;NA;980000;980000;980000;980000;NA;NA;980000;980000;980000;980000;NA;931000;931000;NA;NA;NA;NA;NA;NA;NA;931000;931000;NA;931000;931000;NA;931000;931000;NA;NA;NA;NA;NA;NA;NA;931000;931000;NA;NA;NA;931000;931000;NA;931000;931000;NA;931000;931000;980000;980000;980000;NA;931000;931000;NA;931000…
NA;NA;NA;NA;NA;NA;NA;NA;NA;NA;NA;NA;NA;NA;NA;NA;NA;NA;980000;NA;980000;NA;980000;NA;NA;NA;NA;NA;NA;NA;NA;NA;980000;980000;980000;980000;NA;NA;980000;980000;980000;980000;NA;NA;NA;NA;931000;931000;NA;NA;NA;NA;931000;931000;NA;931000;931000;NA;NA;NA;NA;931000;931000;NA;NA;NA;NA;931000;931000;NA;NA;NA;931000;931000;NA;931000;931000;NA;NA;NA;980000;980000;980000;NA;931000;931000;NA;931000;931000;NA;9…
NA;NA;NA;NA;NA;NA;NA;NA;NA;NA;NA;NA;NA;931000;931000;NA;NA;NA;980000;900000;980000;NA;980000;NA;NA;NA;NA;NA;NA;NA;NA;NA;980000;980000;980000;980000;NA;NA;980000;980000;980000;980000;NA;NA;NA;NA;931000;931000;NA;NA;NA;NA;NA;NA;NA;931000;931000;NA;NA;NA;NA;931000;931000;NA;NA;NA;NA;931000;931000;NA;NA;NA;931000;931000;NA;931000;931000;NA;931000;931000;980000;980000;980000;NA;931000;931000;NA;931000…	00E+05;9	00E+05;980000;980000;980000;980000;980000;980000;980000;980000;980000;980000;980000;980000;980000;980000;980000;980000;980000;980000;980000;980000;980000;980000;980000;980000;980000;980000;980000;980000;980000;980000;980000;980000;980000;980000;980000;980000;980000;980000;NA;NA;NA;NA;NA;NA;NA;NA;NA;NA;NA;NA;980000;980000;980000;980000;980000;980000;980000;980000;980000;980000;NA;NA;NA;NA;NA;NA;NA…
NA;NA;NA;NA;NA;NA;NA;NA;NA;931000;NA;NA;NA;931000;NA;NA;NA;NA;980000;NA;980000;NA;980000;NA;NA;NA;NA;NA;NA;NA;NA;NA;980000;980000;980000;980000;NA;NA;980000;980000;980000;980000;NA;NA;900000;NA;931000;931000;NA;NA;900000;NA;NA;900000;NA;931000;931000;NA;NA;NA;NA;931000;931000;NA;NA;NA;NA;931000;931000;NA;NA;NA;931000;931000;NA;931000;931000;NA;931000;931000;980000;980000;980000;NA;931000;931000;N…
NA;NA;NA;NA;NA;NA;NA;NA;NA;NA;NA;NA;NA;NA;NA;NA;NA;NA;980000;900000;980000;NA;980000;NA;NA;NA;NA;NA;NA;NA;NA;NA;980000;980000;980000;980000;NA;NA;980000;980000;980000;980000;NA;NA;NA;NA;931000;931000;NA;NA;NA;NA;931000;931000;NA;931000;931000;NA;931000;931000;NA;NA;NA;NA;931000;931000;NA;NA;NA;NA;NA;NA;931000;931000;NA;931000;931000;NA;931000;931000;980000;980000;980000;NA;931000;931000;NA;931000…
NA;NA;NA;NA;NA;NA;NA;NA;NA;NA;NA;NA;NA;NA;NA;NA;NA;NA;980000;NA;980000;NA;980000;NA;NA;NA;NA;NA;NA;NA;NA;NA;980000;980000;980000;980000;NA;NA;980000;980000;980000;980000;NA;NA;NA;NA;931000;931000;NA;NA;NA;NA;931000;931000;NA;931000;931000;NA;NA;NA;NA;931000;931000;NA;NA;NA;NA;931000;931000;NA;NA;NA;931000;931000;NA;931000;931000;NA;931000;931000;980000;980000;980000;NA;931000;931000;NA;931000;931…
NA;NA;NA;NA;NA;NA;NA;NA;NA;931000;931000;931000;NA;931000;NA;NA;NA;NA;980000;NA;980000;NA;980000;NA;NA;NA;NA;960000;960000;NA;NA;NA;980000;980000;980000;980000;NA;NA;980000;980000;980000;980000;NA;NA;900000;NA;931000;931000;NA;NA;900000;NA;NA;NA;NA;931000;931000;NA;931000;931000;NA;931000;931000;NA;931000;931000;NA;931000;931000;NA;931000;NA;931000;931000;NA;931000;931000;NA;931000;931000;980000;…
NA;NA;NA;NA;NA;NA;NA;NA;NA;NA;NA;NA;NA;NA;NA;NA;NA;NA;980000;NA;980000;NA;980000;NA;NA;NA;NA;NA;NA;NA;NA;NA;980000;980000;980000;980000;NA;NA;980000;980000;980000;980000;NA;NA;NA;NA;931000;931000;NA;NA;900000;NA;NA;900000;NA;931000;931000;NA;931000;931000;NA;931000;931000;NA;931000;931000;NA;931000;931000;NA;931000;NA;931000;931000;NA;931000;931000;NA;931000;931000;980000;980000;980000;NA;931000;…
NA;NA;NA;NA;NA;NA;NA;NA;NA;NA;NA;NA;NA;NA;NA;NA;NA;NA;980000;NA;980000;NA;980000;NA;NA;NA;NA;NA;960000;NA;NA;960000;980000;980000;980000;980000;NA;NA;980000;980000;980000;980000;NA;NA;NA;NA;NA;NA;NA;NA;900000;NA;NA;NA;NA;931000;931000;NA;NA;NA;NA;931000;931000;NA;NA;NA;NA;931000;931000;NA;NA;NA;931000;931000;NA;931000;931000;NA;931000;931000;980000;980000;980000;NA;931000;931000;NA;931000;931000;…	00E+05;NA;NA;980000;NA;NA;NA;NA;NA;980000;980000;980000;980000;980000;980000;980000;980000;980000;980000;980000;980000;980000;980000;980000;980000;980000;980000;980000;980000;980000;980000;980000;980000;980000;980000;980000;980000;980000;980000;980000;980000;980000;980000;980000;980000;980000;980000;NA;NA;NA;NA;NA;NA;NA;NA;NA;NA;NA;NA;980000;980000;980000;980000;980000;980000;980000;980000;980000…
[truncated: 2,739 more rows]
[truncated: 1 more columns]
